# Supplementary material for: Transient Silencing of Antibiotic Resistance by Mutation Represents a Significant Potential Source of Unanticipated Therapeutic Failure
Source: mBio. 2019 Oct 29;10(5):e01755-19. doi: 10.1128/mBio.01755-19 (PMC6819657; doi:10.1128/mBio.01755-19)
Supplement: TABLE S1 [file mBio.01755-19-st001.xlsx]

## Sheet: Sheet2
Antibacterial drug class affected	Silenced gene	Strain	SARM/ mSARM genotype	ST	CC	Geographical location	Date isolated	Clustered	Contextualisation Note
Aminoglycosides	aacA-aphD	GAL218	Insertion of transposable element IS256 between nucleotides 834–835	8	8	Republic of Ireland	Unknown	yes	GAL232 and GAL218 are part of the same monophyletic clade, in turn part of a bigger European clade
		GAL232	Insertion of transposable element IS256 between nucleotides 834–835	8	8	Republic of Ireland	Unknown	yes	GAL232 and GAL218 are part of the same monophyletic clade, in turn part of a bigger European clade
		SG48	Insertion of transposable element IS256 between nucleotides 725–726, ant4 positive	22	22	London, UK	2008	no
	ant4	MOS258	Insertion of C between nucleotides 57 and 58	36	30	Dundee, UK	2008-11-23	yes	Isolates MOS258, MOS260 and MOS180 are clustered together
		MOS260	Insertion of C between nucleotides 57 and 58	36	30	Dundee, UK	2008-12-07	yes	Isolates MOS258, MOS260 and MOS180 are clustered together
	aad9	NRS54	C298T nucleotide change (codon change CAA to TAA)	239	8	Brazil	1998	yes	ST444 (n=3), ST1296 (n=1), ST239 (n=7), ST2246 (n=1), ST368 (n=5), ST241 (n=5) and ST372 (n=1) are all part of a large and distinct CC8 clade
		NRS56	C298T nucleotide change (codon change CAA to TAA)	239	8	Brazil	1999	yes	ST444 (n=3), ST1296 (n=1), ST239 (n=7), ST2246 (n=1), ST368 (n=5), ST241 (n=5) and ST372 (n=1) are all part of a large and distinct CC8 clade
		MOS234	C298T nucleotide change (codon change CAA to TAA)	239	8	Cremona, Italy	2009-08-06	yes	ST444 (n=3), ST1296 (n=1), ST239 (n=7), ST2246 (n=1), ST368 (n=5), ST241 (n=5) and ST372 (n=1) are all part of a large and distinct CC8 clade
		MOS84	C298T nucleotide change (codon change CAA to TAA)	239	8	Porto, Portugal	2010-09-16	yes	ST444 (n=3), ST1296 (n=1), ST239 (n=7), ST2246 (n=1), ST368 (n=5), ST241 (n=5) and ST372 (n=1) are all part of a large and distinct CC8 clade
		MOS465	C298T nucleotide change (codon change CAA to TAA)	241	8	Rome, Italy	2010-01-07	yes	ST444 (n=3), ST1296 (n=1), ST239 (n=7), ST2246 (n=1), ST368 (n=5), ST241 (n=5) and ST372 (n=1) are all part of a large and distinct CC8 clade
		MOS486	C298T nucleotide change (codon change CAA to TAA)	241	8	Rome, Italy	2009-05-12	yes	ST444 (n=3), ST1296 (n=1), ST239 (n=7), ST2246 (n=1), ST368 (n=5), ST241 (n=5) and ST372 (n=1) are all part of a large and distinct CC8 clade
		R31	C298T nucleotide change (codon change CAA to TAA)	241	8	Leeds, UK	1998	yes	ST444 (n=3), ST1296 (n=1), ST239 (n=7), ST2246 (n=1), ST368 (n=5), ST241 (n=5) and ST372 (n=1) are all part of a large and distinct CC8 clade
		R34	C298T nucleotide change (codon change CAA to TAA)	241	8	Leeds, UK	1998	yes	ST444 (n=3), ST1296 (n=1), ST239 (n=7), ST2246 (n=1), ST368 (n=5), ST241 (n=5) and ST372 (n=1) are all part of a large and distinct CC8 clade
		MOS427	C298T nucleotide change (codon change CAA to TAA)	241	8	Tel-Aviv, Israel	2009-04-12	yes	ST444 (n=3), ST1296 (n=1), ST239 (n=7), ST2246 (n=1), ST368 (n=5), ST241 (n=5) and ST372 (n=1) are all part of a large and distinct CC8 clade
		MOS88	C298T nucleotide change (codon change CAA to TAA)	368	8	Riga, Latvia	2008-09-22	yes	ST444 (n=3), ST1296 (n=1), ST239 (n=7), ST2246 (n=1), ST368 (n=5), ST241 (n=5) and ST372 (n=1) are all part of a large and distinct CC8 clade
		MOS89	C298T nucleotide change (codon change CAA to TAA)	368	8	Riga, Latvia	2008-10-13	yes	ST444 (n=3), ST1296 (n=1), ST239 (n=7), ST2246 (n=1), ST368 (n=5), ST241 (n=5) and ST372 (n=1) are all part of a large and distinct CC8 clade
		MOS91	C298T nucleotide change (codon change CAA to TAA)	368	8	Riga, Latvia	2009-06-10	yes	ST444 (n=3), ST1296 (n=1), ST239 (n=7), ST2246 (n=1), ST368 (n=5), ST241 (n=5) and ST372 (n=1) are all part of a large and distinct CC8 clade
		MOS93	C298T nucleotide change (codon change CAA to TAA)	368	8	Riga, Latvia	2009-08-31	yes	ST444 (n=3), ST1296 (n=1), ST239 (n=7), ST2246 (n=1), ST368 (n=5), ST241 (n=5) and ST372 (n=1) are all part of a large and distinct CC8 clade
		MOS94	C298T nucleotide change (codon change CAA to TAA)	368	8	Riga, Latvia	2009-09-07	yes	ST444 (n=3), ST1296 (n=1), ST239 (n=7), ST2246 (n=1), ST368 (n=5), ST241 (n=5) and ST372 (n=1) are all part of a large and distinct CC8 clade
		NRS65	C298T nucleotide change (codon change CAA to TAA)	372	8	Oman	1998	yes	ST444 (n=3), ST1296 (n=1), ST239 (n=7), ST2246 (n=1), ST368 (n=5), ST241 (n=5) and ST372 (n=1) are all part of a large and distinct CC8 clade
		DUB25	C298T nucleotide change (codon change CAA to TAA)	2246	8	Republic of Ireland	Unknown	yes	ST444 (n=3), ST1296 (n=1), ST239 (n=7), ST2246 (n=1), ST368 (n=5), ST241 (n=5) and ST372 (n=1) are all part of a large and distinct CC8 clade
		NW93	Single nucleotide deletion in poly-A tract (189–195)	109*	9	Newcastle, UK	Unknown	yes	All four ST109 (CC9) isolates are part of the same clade and cluster together with other European isolates from multiple collections (richardson2018, manara2018 and price2016)
		NW88	Single nucleotide deletion in poly-A tract (189–195)	109*	9	Newcastle, UK	Unknown	yes	All four ST109 (CC9) isolates are part of the same clade and cluster together with other European isolates from multiple collections (richardson2018, manara2018 and price2016)
		NRS256	Single nucleotide deletion in poly-A tract (189–195)	109	9	France	2002-03-05	yes	All four ST109 (CC9) isolates are part of the same clade and cluster together with other European isolates from multiple collections (richardson2018, manara2018 and price2016)
		GAL48	Single nucleotide deletion in poly-A tract (189–195)	109	9	Republic of Ireland	2004	yes	All four ST109 (CC9) isolates are part of the same clade and cluster together with other European isolates from multiple collections (richardson2018, manara2018 and price2016)
		MOS430	C725A nucleotide change (codon change TCA to TAA)	5	5	Tel-Aviv, Israel	2009-06-28	no
β-lactams	mecA	GAL206	Insertion of G between nucleotides 229 and 230	22	22	Republic of Ireland	2003	yes	GAL206 and GAL226 are part of the same monophyletic clade. The rest of ST22 are scattered across the CC22 phylogeny
		GAL226	Insertion of G between nucleotides 229 and 230	22	22	Republic of Ireland	Unknown	yes	GAL206 and GAL226 are part of the same monophyletic clade. The rest of ST22 are scattered across the CC22 phylogeny
		SG138	Unknown	22	22	London, UK	2009-07-03	no
		MOS87	Unknown	22	22	Porto, Portugal	2010-09-23	no
		GAL97	Unknown	22	22	Republic of Ireland	2002	no
		MOS357	Unknown	45	45	Berck, France	2009-07-20	no
	mecA/blaZ	NRS752	Single nucleotide deletion in poly-A tract (92–99) (blaZ) and poly-A tract (466–473) (blaRI)	8	8	California, USA	2007-04-23	no
	blaZ/blaRI	MOS304	Single nucleotide deletion in poly-A tract (92–99) blaZ, mecA positive	125*	5	Barcelona, Spain	2009-06-08	no
		MOS294	Single nucleotide deletion in poly-A tract (92–99) blaZ, mecA positive	146	5	Barcelona, Spain	2008-06-11	no
		NRS675	Single nucleotide deletion in poly-A tract (92–99) blaZ, mecA positive	840	5	Connecticut, USA	2006	no
		MOS470	C226T nucleotide change (codon change CAA to TAA) blaZ, mecA positive	111	5	Rome, Italy	2010-02-19	yes	Part of a large monophyletic clade made up of ST228 and ST111 isolates (CC5) spanning Europe and Israel (n=56 SARM isolates), which includes isolates from richardson2018, aanensen2016 and manara2018
		MOS284	C226T nucleotide change (codon change CAA to TAA) blaZ, mecA positive	111	5	Belgrade, Serbia	2010-01-09	yes	Part of a large monophyletic clade made up of ST228 and ST111 isolates (CC5) spanning Europe and Israel (n=56 SARM isolates), which includes isolates from richardson2018, aanensen2016 and manara2018
		MOS286	C226T nucleotide change (codon change CAA to TAA) blaZ, mecA positive	111	5	Belgrade, Serbia	2009-01-05	yes	Part of a large monophyletic clade made up of ST228 and ST111 isolates (CC5) spanning Europe and Israel (n=56 SARM isolates), which includes isolates from richardson2018, aanensen2016 and manara2018
		MOS288	C226T nucleotide change (codon change CAA to TAA) blaZ, mecA positive	111	5	Belgrade, Serbia	2009-01-28	yes	Part of a large monophyletic clade made up of ST228 and ST111 isolates (CC5) spanning Europe and Israel (n=56 SARM isolates), which includes isolates from richardson2018, aanensen2016 and manara2018
		MOS291	C226T nucleotide change (codon change CAA to TAA) blaZ, mecA positive	111	5	Belgrade, Serbia	2009-04-15	yes	Part of a large monophyletic clade made up of ST228 and ST111 isolates (CC5) spanning Europe and Israel (n=56 SARM isolates), which includes isolates from richardson2018, aanensen2016 and manara2018
		MOS31	C226T nucleotide change (codon change CAA to TAA) blaZ, mecA positive	111	5	Golnik, Slovenia	2009-06-30	yes	Part of a large monophyletic clade made up of ST228 and ST111 isolates (CC5) spanning Europe and Israel (n=56 SARM isolates), which includes isolates from richardson2018, aanensen2016 and manara2018
		MOS32	C226T nucleotide change (codon change CAA to TAA) blaZ, mecA positive	111	5	Golnik, Slovenia	2009-05-14	yes	Part of a large monophyletic clade made up of ST228 and ST111 isolates (CC5) spanning Europe and Israel (n=56 SARM isolates), which includes isolates from richardson2018, aanensen2016 and manara2018
		MOS33	C226T nucleotide change (codon change CAA to TAA) blaZ, mecA positive	111	5	Golnik, Slovenia	2010-02-09	yes	Part of a large monophyletic clade made up of ST228 and ST111 isolates (CC5) spanning Europe and Israel (n=56 SARM isolates), which includes isolates from richardson2018, aanensen2016 and manara2018
		MOS34	C226T nucleotide change (codon change CAA to TAA) blaZ, mecA positive	111	5	Golnik, Slovenia	2008-07-24	yes	Part of a large monophyletic clade made up of ST228 and ST111 isolates (CC5) spanning Europe and Israel (n=56 SARM isolates), which includes isolates from richardson2018, aanensen2016 and manara2018
		MOS69	C226T nucleotide change (codon change CAA to TAA) blaZ, mecA positive	111	5	Ljubljana, Slovenia	2009-10-14	yes	Part of a large monophyletic clade made up of ST228 and ST111 isolates (CC5) spanning Europe and Israel (n=56 SARM isolates), which includes isolates from richardson2018, aanensen2016 and manara2018
		MOS70	C226T nucleotide change (codon change CAA to TAA) blaZ, mecA positive	111	5	Ljubljana, Slovenia	2009-08-22	yes	Part of a large monophyletic clade made up of ST228 and ST111 isolates (CC5) spanning Europe and Israel (n=56 SARM isolates), which includes isolates from richardson2018, aanensen2016 and manara2018
		MOS324	C226T nucleotide change (codon change CAA to TAA) blaZ, mecA positive	228	5	Geneva, Switzerland	2008-10-24	yes	Part of a large monophyletic clade made up of ST228 and ST111 isolates (CC5) spanning Europe and Israel (n=56 SARM isolates), which includes isolates from richardson2018, aanensen2016 and manara2018
		MOS325	C226T nucleotide change (codon change CAA to TAA) blaZ, mecA positive	228	5	Geneva, Switzerland	2008-12-11	yes	Part of a large monophyletic clade made up of ST228 and ST111 isolates (CC5) spanning Europe and Israel (n=56 SARM isolates), which includes isolates from richardson2018, aanensen2016 and manara2018
		MOS326	C226T nucleotide change (codon change CAA to TAA) blaZ, mecA positive	228	5	Geneva, Switzerland	2008-01-12	yes	Part of a large monophyletic clade made up of ST228 and ST111 isolates (CC5) spanning Europe and Israel (n=56 SARM isolates), which includes isolates from richardson2018, aanensen2016 and manara2018
		MOS327	C226T nucleotide change (codon change CAA to TAA) blaZ, mecA positive	228	5	Geneva, Switzerland	2008-02-12	yes	Part of a large monophyletic clade made up of ST228 and ST111 isolates (CC5) spanning Europe and Israel (n=56 SARM isolates), which includes isolates from richardson2018, aanensen2016 and manara2018
		MOS328	C226T nucleotide change (codon change CAA to TAA) blaZ, mecA positive	228	5	Geneva, Switzerland	2008-02-12	yes	Part of a large monophyletic clade made up of ST228 and ST111 isolates (CC5) spanning Europe and Israel (n=56 SARM isolates), which includes isolates from richardson2018, aanensen2016 and manara2018
		MOS329	C226T nucleotide change (codon change CAA to TAA) blaZ, mecA positive	228	5	Geneva, Switzerland	2008-03-12	yes	Part of a large monophyletic clade made up of ST228 and ST111 isolates (CC5) spanning Europe and Israel (n=56 SARM isolates), which includes isolates from richardson2018, aanensen2016 and manara2018
		MOS332	C226T nucleotide change (codon change CAA to TAA) blaZ, mecA positive	228	5	Geneva, Switzerland	2008-03-17	yes	Part of a large monophyletic clade made up of ST228 and ST111 isolates (CC5) spanning Europe and Israel (n=56 SARM isolates), which includes isolates from richardson2018, aanensen2016 and manara2018
		MOS334	C226T nucleotide change (codon change CAA to TAA) blaZ, mecA positive	228	5	Geneva, Switzerland	2008-04-25	yes	Part of a large monophyletic clade made up of ST228 and ST111 isolates (CC5) spanning Europe and Israel (n=56 SARM isolates), which includes isolates from richardson2018, aanensen2016 and manara2018
		MOS335	C226T nucleotide change (codon change CAA to TAA) blaZ, mecA positive	228	5	Geneva, Switzerland	2008-04-23	yes	Part of a large monophyletic clade made up of ST228 and ST111 isolates (CC5) spanning Europe and Israel (n=56 SARM isolates), which includes isolates from richardson2018, aanensen2016 and manara2018
		MOS337	C226T nucleotide change (codon change CAA to TAA) blaZ, mecA positive	228	5	Geneva, Switzerland	2008-08-04	yes	Part of a large monophyletic clade made up of ST228 and ST111 isolates (CC5) spanning Europe and Israel (n=56 SARM isolates), which includes isolates from richardson2018, aanensen2016 and manara2018
		MOS338	C226T nucleotide change (codon change CAA to TAA) blaZ, mecA positive	228	5	Geneva, Switzerland	2008-05-28	yes	Part of a large monophyletic clade made up of ST228 and ST111 isolates (CC5) spanning Europe and Israel (n=56 SARM isolates), which includes isolates from richardson2018, aanensen2016 and manara2018
		MOS339	C226T nucleotide change (codon change CAA to TAA) blaZ, mecA positive	228	5	Geneva, Switzerland	2008-05-31	yes	Part of a large monophyletic clade made up of ST228 and ST111 isolates (CC5) spanning Europe and Israel (n=56 SARM isolates), which includes isolates from richardson2018, aanensen2016 and manara2018
		MOS341	C226T nucleotide change (codon change CAA to TAA) blaZ, mecA positive	228	5	Geneva, Switzerland	2008-06-13	yes	Part of a large monophyletic clade made up of ST228 and ST111 isolates (CC5) spanning Europe and Israel (n=56 SARM isolates), which includes isolates from richardson2018, aanensen2016 and manara2018
		MOS342	C226T nucleotide change (codon change CAA to TAA) blaZ, mecA positive	228	5	Geneva, Switzerland	2009-02-01	yes	Part of a large monophyletic clade made up of ST228 and ST111 isolates (CC5) spanning Europe and Israel (n=56 SARM isolates), which includes isolates from richardson2018, aanensen2016 and manara2018
		MOS343	C226T nucleotide change (codon change CAA to TAA) blaZ, mecA positive	228	5	Geneva, Switzerland	2008-07-25	yes	Part of a large monophyletic clade made up of ST228 and ST111 isolates (CC5) spanning Europe and Israel (n=56 SARM isolates), which includes isolates from richardson2018, aanensen2016 and manara2018
		MOS344	C226T nucleotide change (codon change CAA to TAA) blaZ, mecA positive	228	5	Geneva, Switzerland	2008-04-08	yes	Part of a large monophyletic clade made up of ST228 and ST111 isolates (CC5) spanning Europe and Israel (n=56 SARM isolates), which includes isolates from richardson2018, aanensen2016 and manara2018
		MOS346	C226T nucleotide change (codon change CAA to TAA) blaZ, mecA positive	228	5	Geneva, Switzerland	2008-01-09	yes	Part of a large monophyletic clade made up of ST228 and ST111 isolates (CC5) spanning Europe and Israel (n=56 SARM isolates), which includes isolates from richardson2018, aanensen2016 and manara2018
		MOS349	C226T nucleotide change (codon change CAA to TAA) blaZ, mecA positive	228	5	Geneva, Switzerland	2009-03-03	yes	Part of a large monophyletic clade made up of ST228 and ST111 isolates (CC5) spanning Europe and Israel (n=56 SARM isolates), which includes isolates from richardson2018, aanensen2016 and manara2018
		MOS350	C226T nucleotide change (codon change CAA to TAA) blaZ, mecA positive	228	5	Geneva, Switzerland	2009-03-03	yes	Part of a large monophyletic clade made up of ST228 and ST111 isolates (CC5) spanning Europe and Israel (n=56 SARM isolates), which includes isolates from richardson2018, aanensen2016 and manara2018
		MOS352	C226T nucleotide change (codon change CAA to TAA) blaZ, mecA positive	228	5	Geneva, Switzerland	2009-07-01	yes	Part of a large monophyletic clade made up of ST228 and ST111 isolates (CC5) spanning Europe and Israel (n=56 SARM isolates), which includes isolates from richardson2018, aanensen2016 and manara2018
		MOS191	C226T nucleotide change (codon change CAA to TAA) blaZ, mecA positive	228	5	Petah-Tikva, Israel	2009-06-04	yes	Part of a large monophyletic clade made up of ST228 and ST111 isolates (CC5) spanning Europe and Israel (n=56 SARM isolates), which includes isolates from richardson2018, aanensen2016 and manara2018
		MOS199	C226T nucleotide change (codon change CAA to TAA) blaZ, mecA positive	228	5	Petah-Tikva, Israel	2010-02-23	yes	Part of a large monophyletic clade made up of ST228 and ST111 isolates (CC5) spanning Europe and Israel (n=56 SARM isolates), which includes isolates from richardson2018, aanensen2016 and manara2018
		MOS201	C226T nucleotide change (codon change CAA to TAA) blaZ, mecA positive	228	5	Petah-Tikva, Israel	2010-04-20	yes	Part of a large monophyletic clade made up of ST228 and ST111 isolates (CC5) spanning Europe and Israel (n=56 SARM isolates), which includes isolates from richardson2018, aanensen2016 and manara2018
		MOS203	C226T nucleotide change (codon change CAA to TAA) blaZ, mecA positive	228	5	Petah-Tikva, Israel	2010-04-08	yes	Part of a large monophyletic clade made up of ST228 and ST111 isolates (CC5) spanning Europe and Israel (n=56 SARM isolates), which includes isolates from richardson2018, aanensen2016 and manara2018
		MOS207	C226T nucleotide change (codon change CAA to TAA) blaZ, mecA positive	228	5	Petah-Tikva, Israel	2010-05-05	yes	Part of a large monophyletic clade made up of ST228 and ST111 isolates (CC5) spanning Europe and Israel (n=56 SARM isolates), which includes isolates from richardson2018, aanensen2016 and manara2018
		MOS210	C226T nucleotide change (codon change CAA to TAA) blaZ, mecA positive	228	5	Petah-Tikva, Israel	2010-07-07	yes	Part of a large monophyletic clade made up of ST228 and ST111 isolates (CC5) spanning Europe and Israel (n=56 SARM isolates), which includes isolates from richardson2018, aanensen2016 and manara2018
		MOS211	C226T nucleotide change (codon change CAA to TAA) blaZ, mecA positive	228	5	Petah-Tikva, Israel	2010-07-12	yes	Part of a large monophyletic clade made up of ST228 and ST111 isolates (CC5) spanning Europe and Israel (n=56 SARM isolates), which includes isolates from richardson2018, aanensen2016 and manara2018
		MOS25	C226T nucleotide change (codon change CAA to TAA) blaZ, mecA positive	228	5	Rome, Italy	2010-11-09	yes	Part of a large monophyletic clade made up of ST228 and ST111 isolates (CC5) spanning Europe and Israel (n=56 SARM isolates), which includes isolates from richardson2018, aanensen2016 and manara2018
		MOS26	C226T nucleotide change (codon change CAA to TAA) blaZ, mecA positive	228	5	Rome, Italy	2008-09-17	yes	Part of a large monophyletic clade made up of ST228 and ST111 isolates (CC5) spanning Europe and Israel (n=56 SARM isolates), which includes isolates from richardson2018, aanensen2016 and manara2018
		MOS28	C226T nucleotide change (codon change CAA to TAA) blaZ, mecA positive	228	5	Rome, Italy	2008-10-30	yes	Part of a large monophyletic clade made up of ST228 and ST111 isolates (CC5) spanning Europe and Israel (n=56 SARM isolates), which includes isolates from richardson2018, aanensen2016 and manara2018
		MOS464	C226T nucleotide change (codon change CAA to TAA) blaZ, mecA positive	228	5	Rome, Italy	2010-01-04	yes	Part of a large monophyletic clade made up of ST228 and ST111 isolates (CC5) spanning Europe and Israel (n=56 SARM isolates), which includes isolates from richardson2018, aanensen2016 and manara2018
		MOS469	C226T nucleotide change (codon change CAA to TAA) blaZ, mecA positive	228	5	Rome, Italy	2010-02-06	yes	Part of a large monophyletic clade made up of ST228 and ST111 isolates (CC5) spanning Europe and Israel (n=56 SARM isolates), which includes isolates from richardson2018, aanensen2016 and manara2018
		MOS475	C226T nucleotide change (codon change CAA to TAA) blaZ, mecA positive	228	5	Rome, Italy	2010-03-10	yes	Part of a large monophyletic clade made up of ST228 and ST111 isolates (CC5) spanning Europe and Israel (n=56 SARM isolates), which includes isolates from richardson2018, aanensen2016 and manara2018
		MOS383	C226T nucleotide change (codon change CAA to TAA) blaZ, mecA positive	228	5	Tel-Aviv, Israel	2009-07-31	yes	Part of a large monophyletic clade made up of ST228 and ST111 isolates (CC5) spanning Europe and Israel (n=56 SARM isolates), which includes isolates from richardson2018, aanensen2016 and manara2018
		MOS384	C226T nucleotide change (codon change CAA to TAA) blaZ, mecA positive	228	5	Tel-Aviv, Israel	2009-08-07	yes	Part of a large monophyletic clade made up of ST228 and ST111 isolates (CC5) spanning Europe and Israel (n=56 SARM isolates), which includes isolates from richardson2018, aanensen2016 and manara2018
		MOS398	C226T nucleotide change (codon change CAA to TAA) blaZ, mecA positive	228	5	Tel-Aviv, Israel	2010-06-10	yes	Part of a large monophyletic clade made up of ST228 and ST111 isolates (CC5) spanning Europe and Israel (n=56 SARM isolates), which includes isolates from richardson2018, aanensen2016 and manara2018
		MOS404	C226T nucleotide change (codon change CAA to TAA) blaZ, mecA positive	228	5	Tel-Aviv, Israel	2011-03-22	yes	Part of a large monophyletic clade made up of ST228 and ST111 isolates (CC5) spanning Europe and Israel (n=56 SARM isolates), which includes isolates from richardson2018, aanensen2016 and manara2018
		MOS414	C226T nucleotide change (codon change CAA to TAA) blaZ, mecA positive	228	5	Tel-Aviv, Israel	2008-12-03	yes	Part of a large monophyletic clade made up of ST228 and ST111 isolates (CC5) spanning Europe and Israel (n=56 SARM isolates), which includes isolates from richardson2018, aanensen2016 and manara2018
		MOS433	C226T nucleotide change (codon change CAA to TAA) blaZ, mecA positive	228	5	Tel-Aviv, Israel	2009-08-31	yes	Part of a large monophyletic clade made up of ST228 and ST111 isolates (CC5) spanning Europe and Israel (n=56 SARM isolates), which includes isolates from richardson2018, aanensen2016 and manara2018
		MOS63	C226T nucleotide change (codon change CAA to TAA) blaZ, mecA positive	228	5	Ljubljana, Slovenia	2010-12-26	yes	Part of a large monophyletic clade made up of ST228 and ST111 isolates (CC5) spanning Europe and Israel (n=56 SARM isolates), which includes isolates from richardson2018, aanensen2016 and manara2018
		MOS219	C226T nucleotide change (codon change CAA to TAA) blaZ, mecA positive	228	5	Cremona, Italy	2009-06-19	yes	Part of a large monophyletic clade made up of ST228 and ST111 isolates (CC5) spanning Europe and Israel (n=56 SARM isolates), which includes isolates from richardson2018, aanensen2016 and manara2018
		MOS228	C226T nucleotide change (codon change CAA to TAA) blaZ, mecA positive	228	5	Cremona, Italy	2009-02-10	yes	Part of a large monophyletic clade made up of ST228 and ST111 isolates (CC5) spanning Europe and Israel (n=56 SARM isolates), which includes isolates from richardson2018, aanensen2016 and manara2018
		MOS268	C226T nucleotide change (codon change CAA to TAA) blaZ, mecA positive	228	5	Dundee, UK	2009-06-16	yes	Part of a large monophyletic clade made up of ST228 and ST111 isolates (CC5) spanning Europe and Israel (n=56 SARM isolates), which includes isolates from richardson2018, aanensen2016 and manara2018
		MOS340	C226T nucleotide change (codon change CAA to TAA) blaZ, mecA positive	228*	5	Geneva, Switzerland	2008-05-30	yes	Part of a large monophyletic clade made up of ST228 and ST111 isolates (CC5) spanning Europe and Israel (n=56 SARM isolates), which includes isolates from richardson2018, aanensen2016 and manara2018
		MOS390	C226T nucleotide change (codon change CAA to TAA) blaZ, mecA positive	228*	5	Tel-Aviv, Israel	2010-02-10	yes	Part of a large monophyletic clade made up of ST228 and ST111 isolates (CC5) spanning Europe and Israel (n=56 SARM isolates), which includes isolates from richardson2018, aanensen2016 and manara2018
		MOS5	Single nucleotide insertion in poly-A tract (136–139) blaZ, mecA positive	239	8	Athens, Greece	Unknown	yes	ST444 (n=3), ST1296 (n=1), ST239 (n=7), ST2246 (n=1), ST368 (n=5), ST241 (n=5) and ST372 (n=1) are all part of a large and distinct CC8 clade
		R16	Single nucleotide deletion in poly-A tract (466–473) blaRI, mecA positive	36	30	Leeds, UK	1998	yes	Isolates R16, R50, R55, R69, W15, W31, W52, W74, W96, Y13 and CF16 (n=11) are part of the same clade
		R50	Single nucleotide deletion in poly-A tract (466–473) blaRI, mecA positive	36	30	Leeds, UK	1998	yes	Isolates R16, R50, R55, R69, W15, W31, W52, W74, W96, Y13 and CF16 (n=11) are part of the same clade
		R55	Single nucleotide deletion in poly-A tract (466–473) blaRI, mecA positive	36	30	Leeds, UK	1998	yes	Isolates R16, R50, R55, R69, W15, W31, W52, W74, W96, Y13 and CF16 (n=11) are part of the same clade
		R69	Single nucleotide deletion in poly-A tract (466–473) blaRI, mecA positive	36	30	Leeds, UK	1998	yes	Isolates R16, R50, R55, R69, W15, W31, W52, W74, W96, Y13 and CF16 (n=11) are part of the same clade
		W15	Single nucleotide deletion in poly-A tract (466–473) blaRI, mecA positive	36	30	Leeds, UK	1998	yes	Isolates R16, R50, R55, R69, W15, W31, W52, W74, W96, Y13 and CF16 (n=11) are part of the same clade
		W31	Single nucleotide deletion in poly-A tract (466–473) blaRI, mecA positive	36	30	Leeds, UK	1998	yes	Isolates R16, R50, R55, R69, W15, W31, W52, W74, W96, Y13 and CF16 (n=11) are part of the same clade
		W52	Single nucleotide deletion in poly-A tract (466–473) blaRI, mecA positive	36	30	Leeds, UK	1998	yes	Isolates R16, R50, R55, R69, W15, W31, W52, W74, W96, Y13 and CF16 (n=11) are part of the same clade
		W74	Single nucleotide deletion in poly-A tract (466–473) blaRI, mecA positive	36	30	Leeds, UK	1999	yes	Isolates R16, R50, R55, R69, W15, W31, W52, W74, W96, Y13 and CF16 (n=11) are part of the same clade
		W96	Single nucleotide deletion in poly-A tract (466–473) blaRI, mecA positive	36	30	Leeds, UK	1999	yes	Isolates R16, R50, R55, R69, W15, W31, W52, W74, W96, Y13 and CF16 (n=11) are part of the same clade
		Y13	Single nucleotide deletion in poly-A tract (466–473) blaRI, mecA positive	36	30	Leeds, UK	1998	yes	Isolates R16, R50, R55, R69, W15, W31, W52, W74, W96, Y13 and CF16 (n=11) are part of the same clade
		CF16	Single nucleotide deletion in poly-A tract (466–473) blaRI, mecA positive	36	30	Unknown	Unknown	yes	Isolates R16, R50, R55, R69, W15, W31, W52, W74, W96, Y13 and CF16 (n=11) are part of the same clade
		NRS830	Single nucleotide deletion in poly-A tract (466–473) blaRI, mecA positive	36	30	Oregon, USA	2007-04-07	yes	NRS830 and NRS722 are clustered together
		NRS722	Single nucleotide deletion in poly-A tract (466–473) blaRI, mecA positive	36	30	Oregon, USA	Unknown	yes	NRS830 and NRS722 are clustered together
		MOS180	Single nucleotide deletion in poly-A tract (466–473) blaRI, mecA positive	36	30	Athens, Greece	2009-01-15	yes	Isolates MOS258, MOS260 and MOS180 are clustered together
		MOS258	Single nucleotide deletion in poly-A tract (466–473) blaRI, mecA positive	36	30	Dundee, UK	2008-11-23	yes	Isolates MOS258, MOS260 and MOS180 are clustered together
		NRS828	Single nucleotide deletion in poly-A tract (466–473) blaRI, mecA positive	5	5	Oregon, USA	2008-03-11	no
		MOS418	Single nucleotide deletion in poly-A tract (466–473) blaRI, mecA positive	5	5	Tel-Aviv, Israel	2008-12-22	no
		SG76	Single nucleotide deletion in poly-A tract (466–473) blaRI, mecA positive	22	22	London, UK	2008	no
		NRS839	Single nucleotide deletion in poly-A tract (466–473) blaRI, mecA positive	105	5	Tennessee, USA	2007-07-18	no
		NRS791	Single nucleotide deletion in poly-A tract (466–473) blaRI, mecA positive	231	5	Minnesota, USA	2007-02-21	no
		Y91	Single nucleotide deletion in poly-A tract (466–473) blaRI, mecA positive	Unknown		Leeds, UK	1998	no
		MOS21	Two nucleotide deletion in poly-A tract (466–473) blaRI, mecA positive	1	1	Rome, Italy	2009-09-19	no
		MOS176	Insertion of transposable element IS256 between nucleotides 58–59 of blaRI, mecA positive	239	8	Athens, Greece	2009-11-11	yes	ST444 (n=3), ST1296 (n=1), ST239 (n=7), ST2246 (n=1), ST368 (n=5), ST241 (n=5) and ST372 (n=1) are all part of a large and distinct CC8 clade
Lincosamides	vga(A)v	MOS138	Unknown	8	8	Paris, France	2008-10-16	no
		MOS146	Unknown	8	8	Paris, France	2009-06-25	no
		MOS348	Unknown	8	8	Geneva, Switzerland	2009-06-02	no
		MOS374	Unknown	88	88	Berck, France	2010-05-11	no
		MOS227	Unknown	398	398	Cremona, Italy	2009-09-19	yes	MOS227, MOS241, MOS244 and MOS245 are part of the same clade, which in turn are part of a bigger European clade with isolates from price2012 and manara2018, of which MOS2 is part of too
		MOS241	Unknown	398	398	Cremona, Italy	2009-08-23	yes	MOS227, MOS241, MOS244 and MOS245 are part of the same clade, which in turn are part of a bigger European clade with isolates from price2012 and manara2018, of which MOS2 is part of too
		MOS244	Unknown	398	398	Cremona, Italy	2009-10-23	yes	MOS227, MOS241, MOS244 and MOS245 are part of the same clade, which in turn are part of a bigger European clade with isolates from price2012 and manara2018, of which MOS2 is part of too
		MOS245	Unknown	398	398	Cremona, Italy	2009-10-27	yes	MOS227, MOS241, MOS244 and MOS245 are part of the same clade, which in turn are part of a bigger European clade with isolates from price2012 and manara2018, of which MOS2 is part of too
Macrolides	ermA	MOS283	Insertion of transposable element IS256 between nucleotides 419–420	444	8	Belgrade, Serbia	2009-01-06	yes	ST444 (n=3), ST1296 (n=1), ST239 (n=7), ST2246 (n=1), ST368 (n=5), ST241 (n=5) and ST372 (n=1) are all part of a large and distinct CC8 clade
		MOS290	Insertion of transposable element IS256 between nucleotides 419–420	444	8	Belgrade, Serbia	2009-03-15	yes	ST444 (n=3), ST1296 (n=1), ST239 (n=7), ST2246 (n=1), ST368 (n=5), ST241 (n=5) and ST372 (n=1) are all part of a large and distinct CC8 clade
		MOS287	C574T nucleotide change (codon change CGA to TGA)	444	8	Belgrade, Serbia	2009-01-12	yes	ST444 (n=3), ST1296 (n=1), ST239 (n=7), ST2246 (n=1), ST368 (n=5), ST241 (n=5) and ST372 (n=1) are all part of a large and distinct CC8 clade
		MOS285	Insertion of transposable element IS256 between nucleotides 419–420, ermC positive	1296	8	Belgrade, Serbia	2008-12-25	yes	ST444 (n=3), ST1296 (n=1), ST239 (n=7), ST2246 (n=1), ST368 (n=5), ST241 (n=5) and ST372 (n=1) are all part of a large and distinct CC8 clade
		MOS55	Deletion in 5' leader: -1 to -48 and -62 to -144	8	8	Creteil, France	2009-08-29	no
		NRS720	G112A nucleotide change (codon change GGA to AGA)	5	5	Oregon, USA	2005-01-27	no
Mupirocin	mupA	MOS408	Single nucleotide deletion in poly-A tract (272–280)	5	5	Tel-Aviv, Israel	2008-11-02	yes	MOS408, MOS410, MOS413, MOS416, MOS417, MOS419, MOS420, MOS422 and MOS435 are from two neighbouring clades
		MOS410	Single nucleotide deletion in poly-A tract (272–280)	5	5	Tel-Aviv, Israel	2008-10-19	yes	MOS408, MOS410, MOS413, MOS416, MOS417, MOS419, MOS420, MOS422 and MOS435 are from two neighbouring clades
		MOS413	Single nucleotide deletion in poly-A tract (272–280)	5	5	Tel-Aviv, Israel	2008-12-14	yes	MOS408, MOS410, MOS413, MOS416, MOS417, MOS419, MOS420, MOS422 and MOS435 are from two neighbouring clades
		MOS416	Single nucleotide deletion in poly-A tract (272–280)	5	5	Tel-Aviv, Israel	2008-12-03	yes	MOS408, MOS410, MOS413, MOS416, MOS417, MOS419, MOS420, MOS422 and MOS435 are from two neighbouring clades
		MOS417	Single nucleotide deletion in poly-A tract (272–280)	5	5	Tel-Aviv, Israel	2008-11-17	yes	MOS408, MOS410, MOS413, MOS416, MOS417, MOS419, MOS420, MOS422 and MOS435 are from two neighbouring clades
		MOS419	Single nucleotide deletion in poly-A tract (272–280)	5	5	Tel-Aviv, Israel	2008-12-18	yes	MOS408, MOS410, MOS413, MOS416, MOS417, MOS419, MOS420, MOS422 and MOS435 are from two neighbouring clades
		MOS420	Single nucleotide deletion in poly-A tract (272–280)	5	5	Tel-Aviv, Israel	2008-12-25	yes	MOS408, MOS410, MOS413, MOS416, MOS417, MOS419, MOS420, MOS422 and MOS435 are from two neighbouring clades
		MOS422	Single nucleotide deletion in poly-A tract (272–280)	5	5	Tel-Aviv, Israel	2009-03-04	yes	MOS408, MOS410, MOS413, MOS416, MOS417, MOS419, MOS420, MOS422 and MOS435 are from two neighbouring clades
		MOS435	Single nucleotide deletion in poly-A tract (272–280)	5	5	Tel-Aviv, Israel	2009-09-21	yes	MOS408, MOS410, MOS413, MOS416, MOS417, MOS419, MOS420, MOS422 and MOS435 are from two neighbouring clades
		DUB36	Single nucleotide deletion in poly-A tract (272–280)	22	22	Republic of Ireland	Unknown	no
		MOS163	Single nucleotide deletion in poly-A tract (272–280)	45	45	Athens, Greece	2009-04-12	no
Streptogramins	vga(A)v/ermC	MOS51	Unknown	5	5	Creteil, France	2010-09-25	no
		MOS98	Unknown	8	8	Garches, France	2010-01-28	no
		MOS42	Unknown	8	8	Creteil, France	2010-12-30	yes	MOS377 and MOS42 are part of the same monophyletic clade
		MOS377	Unknown	8	8	Berck, France	2010-06-14	yes	MOS377 and MOS42 are part of the same monophyletic clade
		MOS2	Unknown	398	398	Athens, Greece	2008-12-05	no	MOS227, MOS241, MOS244 and MOS245 are part of the same clade, which in turn are part of a bigger European clade with isolates from price2012 and manara2018, of which MOS2 is part of too
		MOS222	Unknown	398	398	Cremona, Italy	2009-01-05	no
	vga(A)v/ermA	MOS119	Unknown	8	8	Paris, France	2009-02-16	no
Tetracyclines	tetK	NRS699	Insertion of transposable element IS431 upstream of coding region (-103 to -104)	5	5	Minnesota, USA	2005-01-15	no
	tetM	MOS22	Single nucleotide deletion in poly-A tract (777–784)	5	5	Rome, Italy	2010-09-30	yes	MOS482 and MOS22 are part of the same clade
		MOS482	Single nucleotide deletion in poly-A tract (777–784)	5	5	Rome, Italy	2010-10-05	yes	MOS482 and MOS22 are part of the same clade
		MOS330	Single nucleotide deletion in poly-A tract (777–784), tetK positive	239	8	Geneva, Switzerland	2008-03-24	yes	ST444 (n=3), ST1296 (n=1), ST239 (n=7), ST2246 (n=1), ST368 (n=5), ST241 (n=5) and ST372 (n=1) are all part of a large and distinct CC8 clade
