# Supplementary material for: Transient Silencing of Antibiotic Resistance by Mutation Represents a Significant Potential Source of Unanticipated Therapeutic Failure
Source: mBio. 2019 Oct 29;10(5):e01755-19. doi: 10.1128/mBio.01755-19 (PMC6819657; doi:10.1128/mBio.01755-19)
Supplement: TABLE S2 [file mBio.01755-19-st002.xlsx]

## Sheet: Sheet1
Table S2. Whole genome sequence accession numbers for strains sequenced in this study.
Strain	Sample Name	Sample Accession	Lane Name	Lane Accession	Study Accession
SG1	4157STDY6409270	ERS1179544	20596_6#1	ERR1723815	ERP014705
SG2	4157STDY6409271	ERS1179545	20596_6#2	ERR1723816	ERP014705
SG3	4157STDY6409272	ERS1179546	20596_6#3	ERR1723817	ERP014705
SG4	4157STDY6409273	ERS1179547	20596_6#4	ERR1723818	ERP014705
SG5	4157STDY6409274	ERS1179548	20596_6#5	ERR1723819	ERP014705
SG7	4157STDY6409276	ERS1179550	20596_6#6	ERR1723820	ERP014705
SG8	4157STDY6409277	ERS1179551	20596_6#7	ERR1723821	ERP014705
SG9	4157STDY6409278	ERS1179552	20596_6#8	ERR1723822	ERP014705
SG10	4157STDY6409279	ERS1179553	20596_6#9	ERR1723823	ERP014705
SG11	4157STDY6409280	ERS1179554	20596_6#10	ERR1723824	ERP014705
SG12	4157STDY6409281	ERS1179555	20596_6#11	ERR1723825	ERP014705
SG14	4157STDY6409282	ERS1179556	20596_6#12	ERR1723826	ERP014705
SG15	4157STDY6409283	ERS1179557	20596_6#13	ERR1723827	ERP014705
SG16	4157STDY6409284	ERS1179558	20596_6#14	ERR1723828	ERP014705
SG17	4157STDY6409285	ERS1179559	20596_6#15	ERR1723829	ERP014705
SG18	4157STDY6409286	ERS1179560	20596_6#16	ERR1723830	ERP014705
SG19	4157STDY6409287	ERS1179561	20596_6#17	ERR1723831	ERP014705
SG20	4157STDY6409288	ERS1179562	20596_6#18	ERR1723832	ERP014705
SG21	4157STDY6409289	ERS1179563	20596_6#19	ERR1723833	ERP014705
SG22	4157STDY6409290	ERS1179564	20596_6#20	ERR1723834	ERP014705
SG24	4157STDY6409291	ERS1179565	20596_6#21	ERR1723835	ERP014705
SG25	4157STDY6409292	ERS1179566	20596_6#22	ERR1723836	ERP014705
SG26	4157STDY6409293	ERS1179567	20596_6#23	ERR1723837	ERP014705
SG27	4157STDY6409294	ERS1179568	20596_6#24	ERR1723838	ERP014705
SG28	4157STDY6409295	ERS1179569	20596_6#25	ERR1723839	ERP014705
SG29	4157STDY6409296	ERS1179570	20596_6#26	ERR1723840	ERP014705
SG30	4157STDY6409297	ERS1179571	20596_6#27	ERR1723841	ERP014705
SG31	4157STDY6409298	ERS1179572	20596_6#28	ERR1723842	ERP014705
SG32	4157STDY6409299	ERS1179573	20596_6#29	ERR1723843	ERP014705
SG33	4157STDY6409300	ERS1179574	20596_6#30	ERR1723844	ERP014705
SG34	4157STDY6409301	ERS1179575	20596_6#31	ERR1723845	ERP014705
SG36	4157STDY6409302	ERS1179576	20596_6#32	ERR1723846	ERP014705
SG37	4157STDY6409303	ERS1179577	20596_6#33	ERR1723847	ERP014705
SG38	4157STDY6409304	ERS1179578	20596_6#34	ERR1723848	ERP014705
SG39	4157STDY6409305	ERS1179579	20596_6#35	ERR1723849	ERP014705
SG41	4157STDY6409306	ERS1179580	20596_6#36	ERR1723850	ERP014705
SG42	4157STDY6409307	ERS1179581	20596_6#37	ERR1723851	ERP014705
SG43	4157STDY6409308	ERS1179582	20596_6#38	ERR1723852	ERP014705
SG44	4157STDY6409309	ERS1179583	20596_6#39	ERR1723853	ERP014705
SG46	4157STDY6409310	ERS1179584	20596_6#40	ERR1723854	ERP014705
SG48	4157STDY6409311	ERS1179585	20596_6#41	ERR1723855	ERP014705
SG49	4157STDY6409312	ERS1179586	20596_6#42	ERR1723856	ERP014705
SG50	4157STDY6409313	ERS1179587	20596_6#43	ERR1723857	ERP014705
SG51	4157STDY6409314	ERS1179588	20596_6#44	ERR1723858	ERP014705
SG52	4157STDY6409315	ERS1179589	20596_6#45	ERR1723859	ERP014705
SG53	4157STDY6409316	ERS1179590	20596_6#46	ERR1723860	ERP014705
SG55	4157STDY6409317	ERS1179591	20596_6#47	ERR1723861	ERP014705
SG56	4157STDY6409318	ERS1179592	20596_6#48	ERR1723862	ERP014705
SG57	4157STDY6409319	ERS1179593	20596_6#49	ERR1723863	ERP014705
SG59	4157STDY6409320	ERS1179594	20596_6#50	ERR1723864	ERP014705
SG61	4157STDY6409321	ERS1179595	20596_6#51	ERR1723865	ERP014705
SG62	4157STDY6409322	ERS1179596	20596_6#52	ERR1723866	ERP014705
SG63	4157STDY6409323	ERS1179597	20596_6#53	ERR1723867	ERP014705
SG64	4157STDY6409324	ERS1179598	20596_6#54	ERR1723868	ERP014705
SG65	4157STDY6409325	ERS1179599	20596_6#55	ERR1723869	ERP014705
SG66	4157STDY6409326	ERS1179600	20596_6#56	ERR1723870	ERP014705
SG67	4157STDY6409327	ERS1179601	20596_6#57	ERR1723871	ERP014705
SG69	4157STDY6409328	ERS1179602	20596_6#58	ERR1723872	ERP014705
SG70	4157STDY6409329	ERS1179603	20596_6#59	ERR1723873	ERP014705
SG71	4157STDY6409330	ERS1179604	20596_6#60	ERR1723874	ERP014705
SG72	4157STDY6409331	ERS1179605	20596_6#61	ERR1723875	ERP014705
SG73	4157STDY6409332	ERS1179606	20596_6#62	ERR1723876	ERP014705
SG74	4157STDY6409333	ERS1179607	20596_6#63	ERR1723877	ERP014705
SG75	4157STDY6409334	ERS1179608	20596_6#64	ERR1723878	ERP014705
SG76	4157STDY6409335	ERS1179609	20596_6#65	ERR1723879	ERP014705
SG77	4157STDY6409336	ERS1179610	20596_6#66	ERR1723880	ERP014705
SG78	4157STDY6409337	ERS1179611	20596_6#67	ERR1723881	ERP014705
SG79	4157STDY6409338	ERS1179612	20596_6#68	ERR1723882	ERP014705
SG80	4157STDY6409339	ERS1179613	20596_6#69	ERR1723883	ERP014705
SG81	4157STDY6409340	ERS1179614	20596_6#70	ERR1723884	ERP014705
SG83	4157STDY6409342	ERS1179616	20596_6#71	ERR1723885	ERP014705
SG84	4157STDY6409343	ERS1179617	20596_6#72	ERR1723886	ERP014705
SG85	4157STDY6409344	ERS1179618	20596_6#73	ERR1723887	ERP014705
SG87	4157STDY6409345	ERS1179619	20596_6#74	ERR1723888	ERP014705
SG88	4157STDY6409346	ERS1179620	20596_6#75	ERR1723889	ERP014705
SG90	4157STDY6409347	ERS1179621	20596_6#76	ERR1723890	ERP014705
SG91	4157STDY6409348	ERS1179622	20596_6#77	ERR1723891	ERP014705
SG93	4157STDY6409350	ERS1179624	20596_6#78	ERR1723892	ERP014705
SG96	4157STDY6409351	ERS1179625	20596_6#79	ERR1723893	ERP014705
SG97	4157STDY6409352	ERS1179626	20596_6#80	ERR1723894	ERP014705
SG98	4157STDY6409353	ERS1179627	20596_6#81	ERR1723895	ERP014705
SG99	4157STDY6409354	ERS1179628	20596_6#82	ERR1723896	ERP014705
SG101	4157STDY6409355	ERS1179629	20596_6#83	ERR1723897	ERP014705
SG102	4157STDY6409356	ERS1179630	20596_6#84	ERR1723898	ERP014705
SG104	4157STDY6409358	ERS1179632	20596_6#85	ERR1723899	ERP014705
SG105	4157STDY6409359	ERS1179633	20596_6#86	ERR1723900	ERP014705
SG106	4157STDY6409360	ERS1179634	20596_6#87	ERR1723901	ERP014705
SG107	4157STDY6409361	ERS1179635	20596_6#88	ERR1723902	ERP014705
SG108	4157STDY6409362	ERS1179636	20596_6#89	ERR1723903	ERP014705
SG109	4157STDY6409363	ERS1179637	20596_6#90	ERR1723904	ERP014705
SG110	4157STDY6409364	ERS1179638	20596_6#91	ERR1723905	ERP014705
SG111	4157STDY6409366	ERS1179639	20596_6#92	ERR1723906	ERP014705
SG112	4157STDY6409367	ERS1179640	20596_6#93	ERR1723907	ERP014705
SG113	4157STDY6409368	ERS1179641	20596_6#94	ERR1723908	ERP014705
SG114	4157STDY6409369	ERS1179642	20596_6#95	ERR1723909	ERP014705
SG115	4157STDY6409370	ERS1179643	20596_6#96	ERR1723910	ERP014705
SG116	4157STDY6409371	ERS1179644	20596_6#97	ERR1723911	ERP014705
SG117	4157STDY6409372	ERS1179645	20596_6#98	ERR1723912	ERP014705
SG118	4157STDY6409373	ERS1179646	20596_6#99	ERR1723913	ERP014705
SG119	4157STDY6409374	ERS1179647	20596_6#100	ERR1723914	ERP014705
SG120	4157STDY6409375	ERS1179648	20596_6#101	ERR1723915	ERP014705
SG121	4157STDY6409376	ERS1179649	20596_6#102	ERR1723916	ERP014705
SG122	4157STDY6409377	ERS1179650	20596_6#103	ERR1723917	ERP014705
SG123	4157STDY6409378	ERS1179651	20596_6#104	ERR1723918	ERP014705
SG124	4157STDY6409379	ERS1179652	20596_6#105	ERR1723919	ERP014705
SG125	4157STDY6409380	ERS1179653	20596_6#106	ERR1723920	ERP014705
SG126	4157STDY6409381	ERS1179654	20596_6#107	ERR1723921	ERP014705
SG127	4157STDY6409382	ERS1179655	20596_6#108	ERR1723922	ERP014705
SG128	4157STDY6409383	ERS1179656	20596_6#109	ERR1723923	ERP014705
SG129	4157STDY6409384	ERS1179657	20596_6#110	ERR1723924	ERP014705
SG130	4157STDY6409385	ERS1179658	20596_6#111	ERR1723925	ERP014705
SG131	4157STDY6409386	ERS1179659	20596_6#112	ERR1723926	ERP014705
SG132	4157STDY6409387	ERS1179660	20596_6#113	ERR1723927	ERP014705
SG133	4157STDY6409388	ERS1179661	20596_6#114	ERR1723928	ERP014705
SG134	4157STDY6409389	ERS1179662	20596_6#115	ERR1723929	ERP014705
SG136	4157STDY6409390	ERS1179663	20596_6#116	ERR1723930	ERP014705
SG137	4157STDY6409391	ERS1179664	20596_6#117	ERR1723931	ERP014705
SG138	4157STDY6409392	ERS1179665	20596_6#118	ERR1723932	ERP014705
SG140	4157STDY6409393	ERS1179666	20596_6#119	ERR1723933	ERP014705
SG141	4157STDY6409394	ERS1179667	20596_6#120	ERR1723934	ERP014705
SG142	4157STDY6409395	ERS1179668	20596_6#121	ERR1723935	ERP014705
SG143	4157STDY6409396	ERS1179669	20596_6#122	ERR1723936	ERP014705
SG144	4157STDY6409397	ERS1179670	20596_6#123	ERR1723937	ERP014705
SG145	4157STDY6409398	ERS1179671	20596_6#124	ERR1723938	ERP014705
SG147	4157STDY6409399	ERS1179672	20596_6#125	ERR1723939	ERP014705
SG148	4157STDY6409400	ERS1179673	20596_6#126	ERR1723940	ERP014705
SG149	4157STDY6409401	ERS1179674	20596_6#127	ERR1723941	ERP014705
SG150	4157STDY6409402	ERS1179675	20596_6#128	ERR1723942	ERP014705
SG151	4157STDY6409403	ERS1179676	20596_6#129	ERR1723943	ERP014705
SG152	4157STDY6409404	ERS1179677	20596_6#130	ERR1723944	ERP014705
SG153	4157STDY6409405	ERS1179678	20596_6#131	ERR1723945	ERP014705
SG154	4157STDY6409406	ERS1179679	20596_6#132	ERR1723946	ERP014705
SG155	4157STDY6409407	ERS1179680	20596_6#133	ERR1723947	ERP014705
SG156	4157STDY6409408	ERS1179681	20596_6#134	ERR1723948	ERP014705
SG157	4157STDY6409409	ERS1179682	20596_6#135	ERR1723949	ERP014705
SG158	4157STDY6409410	ERS1179683	20596_6#136	ERR1723950	ERP014705
SG159	4157STDY6409411	ERS1179684	20596_6#137	ERR1723951	ERP014705
SG160	4157STDY6409412	ERS1179685	20596_6#138	ERR1723952	ERP014705
SG161	4157STDY6409413	ERS1179686	20596_6#139	ERR1723953	ERP014705
SG162	4157STDY6409414	ERS1179687	20596_6#140	ERR1723954	ERP014705
SG163	4157STDY6409415	ERS1179688	20596_6#141	ERR1723955	ERP014705
SG164	4157STDY6409416	ERS1179689	20596_6#142	ERR1723956	ERP014705
SG165	4157STDY6409417	ERS1179690	20596_6#143	ERR1723957	ERP014705
SG166	4157STDY6409418	ERS1179691	20596_6#144	ERR1723958	ERP014705
SG167	4157STDY6409419	ERS1179692	20596_6#145	ERR1723959	ERP014705
SG168	4157STDY6409420	ERS1179693	20596_6#146	ERR1723960	ERP014705
SG169	4157STDY6409421	ERS1179694	20596_6#147	ERR1723961	ERP014705
SG170	4157STDY6409422	ERS1179695	20596_6#148	ERR1723962	ERP014705
SG171	4157STDY6409423	ERS1179696	20596_6#149	ERR1723963	ERP014705
SG172	4157STDY6409424	ERS1179697	20596_6#150	ERR1723964	ERP014705
SG173	4157STDY6409425	ERS1179698	20596_6#151	ERR1723965	ERP014705
SG174	4157STDY6409426	ERS1179699	20596_6#152	ERR1723966	ERP014705
SG175	4157STDY6409427	ERS1179700	20596_6#153	ERR1723967	ERP014705
SG176	4157STDY6409428	ERS1179701	20596_6#154	ERR1723968	ERP014705
SG177	4157STDY6409429	ERS1179702	20596_6#155	ERR1723969	ERP014705
SG178	4157STDY6409430	ERS1179703	20596_6#156	ERR1723970	ERP014705
SG179	4157STDY6409431	ERS1179704	20596_6#157	ERR1723971	ERP014705
IC12	4157STDY6409432	ERS1179705	20596_6#158	ERR1723972	ERP014705
IC18	4157STDY6409434	ERS1179707	20596_6#160	ERR1723974	ERP014705
IC20	4157STDY6409435	ERS1179708	20596_6#161	ERR1723975	ERP014705
IC23	4157STDY6409436	ERS1179709	20596_6#162	ERR1723976	ERP014705
IC31	4157STDY6409437	ERS1179710	20596_6#163	ERR1723977	ERP014705
IC41	4157STDY6409438	ERS1179711	20596_6#164	ERR1723978	ERP014705
IC45	4157STDY6409439	ERS1179712	20596_6#165	ERR1723979	ERP014705
IC49	4157STDY6409440	ERS1179713	20596_6#166	ERR1723980	ERP014705
IC51	4157STDY6409441	ERS1179714	20596_6#167	ERR1723981	ERP014705
NW4	4157STDY6409442	ERS1179715	20596_6#168	ERR1723982	ERP014705
NW5	4157STDY6409443	ERS1179716	20596_6#169	ERR1723983	ERP014705
NW15	4157STDY6409445	ERS1179718	20596_6#170	ERR1723984	ERP014705
NW24	4157STDY6409446	ERS1179719	20596_6#171	ERR1723985	ERP014705
NW27	4157STDY6409447	ERS1179720	20596_6#172	ERR1723986	ERP014705
NW33	4157STDY6409448	ERS1179721	20596_6#173	ERR1723987	ERP014705
NW35	4157STDY6409450	ERS1179723	20596_6#174	ERR1723988	ERP014705
NW43	4157STDY6409452	ERS1179725	20596_6#176	ERR1723990	ERP014705
NW44	4157STDY6409453	ERS1179726	20596_6#177	ERR1723991	ERP014705
NW47	4157STDY6409454	ERS1179727	20596_6#178	ERR1723992	ERP014705
NW49	4157STDY6409455	ERS1179728	20596_6#179	ERR1723993	ERP014705
NW51	4157STDY6409456	ERS1179729	20596_6#180	ERR1723994	ERP014705
NW54	4157STDY6409457	ERS1179730	20596_6#181	ERR1723995	ERP014705
NW62	4157STDY6409458	ERS1179731	20596_6#182	ERR1723996	ERP014705
NW63	4157STDY6409459	ERS1179732	20596_6#183	ERR1723997	ERP014705
NW69	4157STDY6409460	ERS1179733	20596_6#184	ERR1723998	ERP014705
NW70	4157STDY6409462	ERS1179734	20596_6#185	ERR1723999	ERP014705
NW71	4157STDY6409463	ERS1179735	20596_6#186	ERR1724000	ERP014705
NW76	4157STDY6409464	ERS1179736	20621_1#1	ERR1715329	ERP014705
NW83	4157STDY6409465	ERS1179737	20621_1#2	ERR1715330	ERP014705
NW84	4157STDY6409466	ERS1179738	20621_1#3	ERR1715331	ERP014705
NW88	4157STDY6409467	ERS1179739	20621_1#4	ERR1715332	ERP014705
NW89	4157STDY6409468	ERS1179740	20621_1#5	ERR1715333	ERP014705
NW92	4157STDY6409469	ERS1179741	20621_1#6	ERR1715334	ERP014705
NW93	4157STDY6409470	ERS1179742	20621_1#7	ERR1715335	ERP014705
NW94	4157STDY6409471	ERS1179743	20621_1#8	ERR1715336	ERP014705
NW99	4157STDY6409472	ERS1179744	20621_1#9	ERR1715337	ERP014705
AUS2	4157STDY6409473	ERS1179745	20621_1#10	ERR1715338	ERP014705
AUS3	4157STDY6409474	ERS1179746	20621_1#11	ERR1715339	ERP014705
AUS4	4157STDY6409475	ERS1179747	20621_1#12	ERR1715340	ERP014705
AUS6	4157STDY6409476	ERS1179748	20621_1#13	ERR1715341	ERP014705
AUS8	4157STDY6409477	ERS1179749	20621_1#14	ERR1715342	ERP014705
AUS13	4157STDY6409478	ERS1179750	20621_1#15	ERR1715343	ERP014705
AUS14	4157STDY6409479	ERS1179751	20621_1#16	ERR1715344	ERP014705
AUS15	4157STDY6409480	ERS1179752	20621_1#17	ERR1715345	ERP014705
AUS16	4157STDY6409481	ERS1179753	20621_1#18	ERR1715346	ERP014705
AUS17	4157STDY6409482	ERS1179754	20621_1#19	ERR1715347	ERP014705
AUS21	4157STDY6409483	ERS1179755	20621_1#20	ERR1715348	ERP014705
AUS23	4157STDY6409484	ERS1179756	20621_1#21	ERR1715349	ERP014705
LS1	4157STDY6409485	ERS1179757	20621_1#22	ERR1715350	ERP014705
LS2	4157STDY6409486	ERS1179758	20621_1#23	ERR1715351	ERP014705
LS3	4157STDY6409487	ERS1179759	20621_1#24	ERR1715352	ERP014705
LS4	4157STDY6409488	ERS1179760	20621_1#25	ERR1715353	ERP014705
LS5	4157STDY6409489	ERS1179761	20621_1#26	ERR1715354	ERP014705
LS6	4157STDY6409490	ERS1179762	20621_1#27	ERR1715355	ERP014705
LS7	4157STDY6409491	ERS1179763	20621_1#28	ERR1715356	ERP014705
LS8	4157STDY6409492	ERS1179764	20621_1#29	ERR1715357	ERP014705
LS9	4157STDY6409493	ERS1179765	20621_1#30	ERR1715358	ERP014705
LS10	4157STDY6409494	ERS1179766	20621_1#31	ERR1715359	ERP014705
LS11	4157STDY6409495	ERS1179767	20621_1#32	ERR1715360	ERP014705
LS12	4157STDY6409496	ERS1179768	20621_1#33	ERR1715361	ERP014705
LS13	4157STDY6409497	ERS1179769	20621_1#34	ERR1715362	ERP014705
LS14	4157STDY6409498	ERS1179770	20621_1#35	ERR1715363	ERP014705
LS15	4157STDY6409499	ERS1179771	20621_1#36	ERR1715364	ERP014705
LS16	4157STDY6409500	ERS1179772	20621_1#37	ERR1715365	ERP014705
NRS3	4157STDY6409501	ERS1179773	20621_1#38	ERR1715366	ERP014705
NRS4	4157STDY6409502	ERS1179774	20621_1#39	ERR1715367	ERP014705
NRS11	4157STDY6409503	ERS1179775	20621_1#40	ERR1715368	ERP014705
NRS17	4157STDY6409504	ERS1179776	20621_1#41	ERR1715369	ERP014705
NRS18	4157STDY6748400	ERS1580528	22276_6#149	ERR2533591	ERP014705
NRS19	4157STDY6409505	ERS1179777	20621_1#42	ERR1715370	ERP014705
NRS21	4157STDY6409506	ERS1179778	20621_1#43	ERR1715371	ERP014705
NRS24	4157STDY6409508	ERS1179780	20621_1#44	ERR1715372	ERP014705
NRS27	4157STDY6409509	ERS1179781	20621_1#45	ERR1715373	ERP014705
NRS35	4157STDY6409510	ERS1179782	20621_1#46	ERR1715374	ERP014705
NRS49	4157STDY6748401	ERS1580529	22276_6#150	ERR2533592	ERP014705
NRS51	4157STDY6409511	ERS1179783	20621_1#47	ERR1715375	ERP014705
NRS54	4157STDY6409512	ERS1179784	20621_1#48	ERR1715376	ERP014705
NRS56	4157STDY6409513	ERS1179785	20621_1#49	ERR1715377	ERP014705
NRS65	4157STDY6409514	ERS1179786	20621_1#50	ERR1715378	ERP014705
NRS68	4157STDY6748402	ERS1580530	22276_6#151	ERR2533593	ERP014705
NRS73	4157STDY6748403	ERS1580531	22276_6#152	ERR2533594	ERP014705
NRS76	4157STDY6748404	ERS1580532	22276_6#153	ERR2533595	ERP014705
NRS79	4157STDY6748405	ERS1580533	22276_6#154	ERR2533596	ERP014705
NRS103	4157STDY6409515	ERS1179787	20621_1#51	ERR1715379	ERP014705
NRS108	4157STDY6409516	ERS1179788	20621_1#52	ERR1715380	ERP014705
NRS110	4157STDY6748406	ERS1580534	22276_6#155	ERR2533597	ERP014705
NRS114	4157STDY6409517	ERS1179789	20621_1#53	ERR1715381	ERP014705
NRS119	4157STDY6409518	ERS1179790	20621_1#54	ERR1715382	ERP014705
NRS121	4157STDY6409519	ERS1179791	20621_1#55	ERR1715383	ERP014705
NRS127	4157STDY6409520	ERS1179792	20621_1#56	ERR1715384	ERP014705
NRS167	4157STDY6409521	ERS1179793	20621_1#57	ERR1715385	ERP014705
NRS170	4157STDY6748407	ERS1580535	22276_6#156	ERR2533598	ERP014705
NRS171	4157STDY6748408	ERS1580536	22276_6#157	ERR2533599	ERP014705
NRS172	4157STDY6409522	ERS1179794	20621_1#58	ERR1715386	ERP014705
NRS173	4157STDY6748409	ERS1580537	22276_6#158	ERR2533600	ERP014705
NRS179	4157STDY6748410	ERS1580538	22276_6#159	ERR2533601	ERP014705
NRS188	4157STDY6409523	ERS1179795	20621_1#59	ERR1715387	ERP014705
NRS192	4157STDY6748411	ERS1580539	22276_6#160	ERR2533602	ERP014705
NRS193	4157STDY6748412	ERS1580540	22276_6#161	ERR2533603	ERP014705
NRS194	4157STDY6748413	ERS1580541	22276_6#162	ERR2533604	ERP014705
NRS209	4157STDY6409524	ERS1179796	20621_1#60	ERR1715388	ERP014705
NRS214	4157STDY6748414	ERS1580542	22276_6#163	ERR2533605	ERP014705
NRS218	4157STDY6748415	ERS1580543	22276_6#164	ERR2533606	ERP014705
NRS223	4157STDY6748416	ERS1580544	22276_6#165	ERR2533607	ERP014705
NRS230	4157STDY6748417	ERS1580545	22276_6#166	ERR2533608	ERP014705
NRS232	4157STDY6409525	ERS1179797	20621_1#61	ERR1715389	ERP014705
NRS241	4157STDY6409526	ERS1179798	20621_1#62	ERR1715390	ERP014705
NRS243	4157STDY6748418	ERS1580546	22276_6#167	ERR2533609	ERP014705
NRS245	4157STDY6409527	ERS1179799	20621_1#63	ERR1715391	ERP014705
NRS248	4157STDY6748419	ERS1580547	22276_6#168	ERR2533610	ERP014705
NRS249	4157STDY6409528	ERS1179800	20621_1#64	ERR1715392	ERP014705
NRS251	4157STDY6748420	ERS1580548	22276_6#169	ERR2533611	ERP014705
NRS254	4157STDY6409529	ERS1179801	20621_1#65	ERR1715393	ERP014705
NRS255	4157STDY6748421	ERS1580549	22276_6#170	ERR2533612	ERP014705
NRS256	4157STDY6748422	ERS1580550	22276_6#171	ERR2533613	ERP014705
NRS258	4157STDY6409530	ERS1179802	20621_1#66	ERR1715394	ERP014705
NRS263	4157STDY6748423	ERS1580551	22276_6#172	ERR2533614	ERP014705
NRS265	4157STDY6748424	ERS1580552	22276_6#173	ERR2533615	ERP014705
NRS266	4157STDY6748425	ERS1580553	22276_6#174	ERR2533616	ERP014705
NRS271	4157STDY6409531	ERS1179803	20621_1#67	ERR1715395	ERP014705
NRS283	4157STDY6409532	ERS1179804	20621_1#68	ERR1715396	ERP014705
NRS382	4157STDY6409533	ERS1179805	20621_1#69	ERR1715397	ERP014705
NRS383	4157STDY6409534	ERS1179806	20621_1#70	ERR1715398	ERP014705
NRS384	4157STDY6409535	ERS1179807	20621_1#71	ERR1715399	ERP014705
NRS385	4157STDY6409536	ERS1179808	20621_1#72	ERR1715400	ERP014705
NRS386	4157STDY6409537	ERS1179809	20621_1#73	ERR1715401	ERP014705
NRS387	4157STDY6409538	ERS1179810	20621_1#74	ERR1715402	ERP014705
NRS403	4157STDY6409539	ERS1179811	20621_1#75	ERR1715403	ERP014705
NRS482	4157STDY6748426	ERS1580554	22276_6#175	ERR2533617	ERP014705
NRS642	4157STDY6409540	ERS1179812	20621_1#76	ERR1715404	ERP014705
NRS643	4157STDY6409541	ERS1179813	20621_1#77	ERR1715405	ERP014705
NRS644	4157STDY6748427	ERS1580555	22276_6#176	ERR2533618	ERP014705
NRS645	4157STDY6748428	ERS1580556	22276_6#177	ERR2533619	ERP014705
NRS649	4157STDY6748429	ERS1580557	22276_6#178	ERR2533620	ERP014705
NRS650	4157STDY6748430	ERS1580558	22276_6#179	ERR2533621	ERP014705
NRS651	4157STDY6409542	ERS1179814	20621_1#78	ERR1715406	ERP014705
NRS653	4157STDY6409543	ERS1179815	20621_1#79	ERR1715407	ERP014705
NRS654	4157STDY6748431	ERS1580559	22276_6#180	ERR2533622	ERP014705
NRS655	4157STDY6748432	ERS1580560	22276_6#181	ERR2533623	ERP014705
NRS656	4157STDY6748433	ERS1580561	22276_6#182	ERR2533624	ERP014705
NRS657	4157STDY6748434	ERS1580562	22276_6#183	ERR2533625	ERP014705
NRS658	4157STDY6748435	ERS1580563	22276_6#184	ERR2533626	ERP014705
NRS659	4157STDY6748436	ERS1580564	22276_6#185	ERR2533627	ERP014705
NRS660	4157STDY6748437	ERS1580565	22276_6#186	ERR2533628	ERP014705
NRS661	4157STDY6748438	ERS1580566	22276_6#187	ERR2533629	ERP014705
NRS662	4157STDY6409544	ERS1179816	20621_1#80	ERR1715408	ERP014705
NRS663	4157STDY6748439	ERS1580567	22276_6#188	ERR2533630	ERP014705
NRS665	4157STDY6748440	ERS1580568	22276_6#189	ERR2533631	ERP014705
NRS666	4157STDY6748441	ERS1580569	22276_6#190	ERR2533632	ERP014705
NRS667	4157STDY6748443	ERS1580570	22276_7#1	ERR2533633	ERP014705
NRS668	4157STDY6409545	ERS1179817	20621_1#81	ERR1715409	ERP014705
NRS669	4157STDY6748444	ERS1580571	22276_7#2	ERR2533634	ERP014705
NRS670	4157STDY6409546	ERS1179818	20621_1#82	ERR1715410	ERP014705
NRS671	4157STDY6748445	ERS1580572	22276_7#3	ERR2533635	ERP014705
NRS672	4157STDY6748446	ERS1580573	22276_7#4	ERR2533636	ERP014705
NRS673	4157STDY6748447	ERS1580574	22276_7#5	ERR2533637	ERP014705
NRS674	4157STDY6748448	ERS1580575	22276_7#6	ERR2533638	ERP014705
NRS675	4157STDY6748449	ERS1580576	22276_7#7	ERR2533639	ERP014705
NRS678	4157STDY6409547	ERS1179819	20621_1#83	ERR1715411	ERP014705
NRS679	4157STDY6748451	ERS1580578	22276_7#8	ERR2533640	ERP014705
NRS680	4157STDY6748452	ERS1580579	22276_7#9	ERR2533641	ERP014705
NRS681	4157STDY6748453	ERS1580580	22276_7#10	ERR2533642	ERP014705
NRS682	4157STDY6748454	ERS1580581	22276_7#11	ERR2533643	ERP014705
NRS683	4157STDY6409548	ERS1179820	20621_1#84	ERR1715412	ERP014705
NRS684	4157STDY6748455	ERS1580582	22276_7#12	ERR2533644	ERP014705
NRS685	4157STDY6748456	ERS1580583	22276_7#13	ERR2533645	ERP014705
NRS686	4157STDY6409549	ERS1179821	20621_1#85	ERR1715413	ERP014705
NRS687	4157STDY6748457	ERS1580584	22276_7#14	ERR2533646	ERP014705
NRS688	4157STDY6748458	ERS1580585	22276_7#15	ERR2533647	ERP014705
NRS689	4157STDY6409550	ERS1179822	20621_1#86	ERR1715414	ERP014705
NRS690	4157STDY6748459	ERS1580586	22276_7#16	ERR2533648	ERP014705
NRS691	4157STDY6748460	ERS1580587	22276_7#17	ERR2533649	ERP014705
NRS692	4157STDY6409551	ERS1179823	20621_1#87	ERR1715415	ERP014705
NRS693	4157STDY6748461	ERS1580588	22276_7#18	ERR2533650	ERP014705
NRS694	4157STDY6409552	ERS1179824	20621_1#88	ERR1715416	ERP014705
NRS695	4157STDY6748462	ERS1580589	22276_7#19	ERR2533651	ERP014705
NRS696	4157STDY6748463	ERS1580590	22276_7#20	ERR2533652	ERP014705
NRS698	4157STDY6748464	ERS1580591	22276_7#21	ERR2533653	ERP014705
NRS699	4157STDY6748465	ERS1580592	22276_7#22	ERR2533654	ERP014705
NRS700	4157STDY6748466	ERS1580593	22276_7#23	ERR2533655	ERP014705
NRS701	4157STDY6748467	ERS1580594	22276_7#24	ERR2533656	ERP014705
NRS702	4157STDY6748468	ERS1580595	22276_7#25	ERR2533657	ERP014705
NRS703	4157STDY6409553	ERS1179825	20621_1#89	ERR1715417	ERP014705
NRS704	4157STDY6748469	ERS1580596	22276_7#26	ERR2533658	ERP014705
NRS705	4157STDY6748470	ERS1580597	22276_7#27	ERR2533659	ERP014705
NRS706	4157STDY6748471	ERS1580598	22276_7#28	ERR2533660	ERP014705
NRS707	4157STDY6748472	ERS1580599	22276_7#29	ERR2533661	ERP014705
NRS708	4157STDY6748473	ERS1580600	22276_7#30	ERR2533662	ERP014705
NRS713	4157STDY6748474	ERS1580601	22276_7#31	ERR2533663	ERP014705
NRS714	4157STDY6748475	ERS1580602	22276_7#32	ERR2533664	ERP014705
NRS715	4157STDY6409554	ERS1179826	20621_1#90	ERR1715418	ERP014705
NRS716	4157STDY6409555	ERS1179827	20621_1#91	ERR1715419	ERP014705
NRS717	4157STDY6748476	ERS1580603	22276_7#33	ERR2533665	ERP014705
NRS718	4157STDY6748477	ERS1580604	22276_7#34	ERR2533666	ERP014705
NRS719	4157STDY6748478	ERS1580605	22276_7#35	ERR2533667	ERP014705
NRS720	4157STDY6748479	ERS1580606	22276_7#36	ERR2533668	ERP014705
NRS721	4157STDY6409556	ERS1179828	20621_1#92	ERR1715420	ERP014705
NRS722	4157STDY6409558	ERS1179829	20621_1#93	ERR1715421	ERP014705
NRS723	4157STDY6748480	ERS1580607	22276_7#37	ERR2533669	ERP014705
NRS724	4157STDY6748481	ERS1580608	22276_7#38	ERR2533670	ERP014705
NRS725	4157STDY6748482	ERS1580609	22276_7#39	ERR2533671	ERP014705
NRS728	4157STDY6748483	ERS1580610	22276_7#40	ERR2533672	ERP014705
NRS729	4157STDY6748484	ERS1580611	22276_7#41	ERR2533673	ERP014705
NRS730	4157STDY6748485	ERS1580612	22276_7#42	ERR2533674	ERP014705
NRS731	4157STDY6748486	ERS1580613	22276_7#43	ERR2533675	ERP014705
NRS734	4157STDY6748487	ERS1580614	22276_7#44	ERR2533676	ERP014705
NRS735	4157STDY6748488	ERS1580615	22276_7#45	ERR2533677	ERP014705
NRS736	4157STDY6748489	ERS1580616	22276_7#46	ERR2533678	ERP014705
NRS737	4157STDY6748490	ERS1580617	22276_7#47	ERR2533679	ERP014705
NRS738	4157STDY6748491	ERS1580618	22276_7#48	ERR2533680	ERP014705
NRS739	4157STDY6748492	ERS1580619	22276_7#49	ERR2533681	ERP014705
NRS740	4157STDY6409559	ERS1179830	20621_1#94	ERR1715422	ERP014705
NRS747	4157STDY6748493	ERS1580620	22276_7#50	ERR2533682	ERP014705
NRS748	4157STDY6748494	ERS1580621	22276_7#51	ERR2533683	ERP014705
NRS749	4157STDY6748495	ERS1580622	22276_7#52	ERR2533684	ERP014705
NRS750	4157STDY6748496	ERS1580623	22276_7#53	ERR2533685	ERP014705
NRS751	4157STDY6748497	ERS1580624	22276_7#54	ERR2533686	ERP014705
NRS752	4157STDY6748498	ERS1580625	22276_7#55	ERR2533687	ERP014705
NRS753	4157STDY6748499	ERS1580626	22276_7#56	ERR2533688	ERP014705
NRS754	4157STDY6748500	ERS1580627	22276_7#57	ERR2533689	ERP014705
NRS755	4157STDY6748501	ERS1580628	22276_7#58	ERR2533690	ERP014705
NRS756	4157STDY6748502	ERS1580629	22276_7#59	ERR2533691	ERP014705
NRS757	4157STDY6748503	ERS1580630	22276_7#60	ERR2533692	ERP014705
NRS758	4157STDY6748504	ERS1580631	22276_7#61	ERR2533693	ERP014705
NRS761	4157STDY6748505	ERS1580632	22276_7#62	ERR2533694	ERP014705
NRS763	4157STDY6748506	ERS1580633	22276_7#63	ERR2533695	ERP014705
NRS764	4157STDY6748507	ERS1580634	22276_7#64	ERR2533696	ERP014705
NRS766	4157STDY6748508	ERS1580635	22276_7#65	ERR2533697	ERP014705
NRS767	4157STDY6748509	ERS1580636	22276_7#66	ERR2533698	ERP014705
NRS768	4157STDY6748510	ERS1580637	22276_7#67	ERR2533699	ERP014705
NRS769	4157STDY6748511	ERS1580638	22276_7#68	ERR2533700	ERP014705
NRS770	4157STDY6748512	ERS1580639	22276_7#69	ERR2533701	ERP014705
NRS771	4157STDY6748513	ERS1580640	22276_7#70	ERR2533702	ERP014705
NRS772	4157STDY6748514	ERS1580641	22276_7#71	ERR2533703	ERP014705
NRS774	4157STDY6748515	ERS1580642	22276_7#72	ERR2533704	ERP014705
NRS775	4157STDY6748516	ERS1580643	22276_7#73	ERR2533705	ERP014705
NRS776	4157STDY6748517	ERS1580644	22276_7#74	ERR2533706	ERP014705
NRS777	4157STDY6748518	ERS1580645	22276_7#75	ERR2533707	ERP014705
NRS778	4157STDY6748519	ERS1580646	22276_7#76	ERR2533708	ERP014705
NRS779	4157STDY6748520	ERS1580647	22276_7#77	ERR2533709	ERP014705
NRS780	4157STDY6748521	ERS1580648	22276_7#78	ERR2533710	ERP014705
NRS781	4157STDY6748522	ERS1580649	22276_7#79	ERR2533711	ERP014705
NRS782	4157STDY6748523	ERS1580650	22276_7#80	ERR2533712	ERP014705
NRS783	4157STDY6748524	ERS1580651	22276_7#81	ERR2533713	ERP014705
NRS784	4157STDY6748525	ERS1580652	22276_7#82	ERR2533714	ERP014705
NRS785	4157STDY6748526	ERS1580653	22276_7#83	ERR2533715	ERP014705
NRS786	4157STDY6748527	ERS1580654	22276_7#84	ERR2533716	ERP014705
NRS787	4157STDY6748528	ERS1580655	22276_7#85	ERR2533717	ERP014705
NRS788	4157STDY6748529	ERS1580656	22276_7#86	ERR2533718	ERP014705
NRS789	4157STDY6748530	ERS1580657	22276_7#87	ERR2533719	ERP014705
NRS790	4157STDY6748531	ERS1580658	22276_7#88	ERR2533720	ERP014705
NRS791	4157STDY6748532	ERS1580659	22276_7#89	ERR2533721	ERP014705
NRS793	4157STDY6748533	ERS1580660	22276_7#90	ERR2533722	ERP014705
NRS794	4157STDY6748534	ERS1580661	22276_7#91	ERR2533723	ERP014705
NRS795	4157STDY6748535	ERS1580662	22276_7#92	ERR2533724	ERP014705
NRS796	4157STDY6748536	ERS1580663	22276_7#93	ERR2533725	ERP014705
NRS797	4157STDY6748537	ERS1580664	22276_7#94	ERR2533726	ERP014705
NRS798	4157STDY6748539	ERS1580665	22276_7#95	ERR2533727	ERP014705
NRS799	4157STDY6748540	ERS1580666	22276_7#96	ERR2533728	ERP014705
NRS800	4157STDY6748541	ERS1580667	22276_7#97	ERR2533729	ERP014705
NRS801	4157STDY6748542	ERS1580668	22276_7#98	ERR2533730	ERP014705
NRS802	4157STDY6748543	ERS1580669	22276_7#99	ERR2533731	ERP014705
NRS803	4157STDY6748544	ERS1580670	22276_7#100	ERR2533732	ERP014705
NRS804	4157STDY6748545	ERS1580671	22276_7#101	ERR2533733	ERP014705
NRS805	4157STDY6748546	ERS1580672	22276_7#102	ERR2533734	ERP014705
NRS807	4157STDY6748548	ERS1580674	22276_7#103	ERR2533735	ERP014705
NRS808	4157STDY6748549	ERS1580675	22276_7#104	ERR2533736	ERP014705
NRS809	4157STDY6748550	ERS1580676	22276_7#105	ERR2533737	ERP014705
NRS810	4157STDY6748551	ERS1580677	22276_7#106	ERR2533738	ERP014705
NRS812	4157STDY6748552	ERS1580678	22276_7#107	ERR2533739	ERP014705
NRS813	4157STDY6748553	ERS1580679	22276_7#108	ERR2533740	ERP014705
NRS814	4157STDY6748554	ERS1580680	22276_7#109	ERR2533741	ERP014705
NRS816	4157STDY6748555	ERS1580681	22276_7#110	ERR2533742	ERP014705
NRS817	4157STDY6748556	ERS1580682	22276_7#111	ERR2533743	ERP014705
NRS818	4157STDY6748557	ERS1580683	22276_7#112	ERR2533744	ERP014705
NRS819	4157STDY6748558	ERS1580684	22276_7#113	ERR2533745	ERP014705
NRS820	4157STDY6748559	ERS1580685	22276_7#114	ERR2533746	ERP014705
NRS821	4157STDY6748560	ERS1580686	22276_7#115	ERR2533747	ERP014705
NRS822	4157STDY6748561	ERS1580687	22276_7#116	ERR2533748	ERP014705
NRS823	4157STDY6748562	ERS1580688	22276_7#117	ERR2533749	ERP014705
NRS824	4157STDY6748563	ERS1580689	22276_7#118	ERR2533750	ERP014705
NRS825	4157STDY6748564	ERS1580690	22276_7#119	ERR2533751	ERP014705
NRS826	4157STDY6748565	ERS1580691	22276_7#120	ERR2533752	ERP014705
NRS827	4157STDY6748566	ERS1580692	22276_7#121	ERR2533753	ERP014705
NRS828	4157STDY6748567	ERS1580693	22276_7#122	ERR2533754	ERP014705
NRS829	4157STDY6748568	ERS1580694	22276_7#123	ERR2533755	ERP014705
NRS830	4157STDY6748569	ERS1580695	22276_7#124	ERR2533756	ERP014705
NRS831	4157STDY6748570	ERS1580696	22276_7#125	ERR2533757	ERP014705
NRS832	4157STDY6748571	ERS1580697	22276_7#126	ERR2533758	ERP014705
NRS833	4157STDY6748572	ERS1580698	22276_7#127	ERR2533759	ERP014705
NRS834	4157STDY6748573	ERS1580699	22276_7#128	ERR2533760	ERP014705
NRS835	4157STDY6748574	ERS1580700	22276_7#129	ERR2533761	ERP014705
NRS836	4157STDY6748575	ERS1580701	22276_7#130	ERR2533762	ERP014705
NRS837	4157STDY6748576	ERS1580702	22276_7#131	ERR2533763	ERP014705
NRS838	4157STDY6748577	ERS1580703	22276_7#132	ERR2533764	ERP014705
NRS839	4157STDY6748578	ERS1580704	22276_7#133	ERR2533765	ERP014705
NRS840	4157STDY6748579	ERS1580705	22276_7#134	ERR2533766	ERP014705
NRS841	4157STDY6748580	ERS1580706	22276_7#135	ERR2533767	ERP014705
NRS842	4157STDY6748581	ERS1580707	22276_7#136	ERR2533768	ERP014705
NRS843	4157STDY6748582	ERS1580708	22276_7#137	ERR2533769	ERP014705
NRS844	4157STDY6748583	ERS1580709	22276_7#138	ERR2533770	ERP014705
NRS845	4157STDY6748584	ERS1580710	22276_7#139	ERR2533771	ERP014705
NRS860	4157STDY6409560	ERS1179831	20621_1#95	ERR1715423	ERP014705
NRS882	4157STDY6409561	ERS1179832	20621_1#96	ERR1715424	ERP014705
NRS883	4157STDY6409562	ERS1179833	20621_1#97	ERR1715425	ERP014705
R1	4157STDY6409563	ERS1179834	20621_1#98	ERR1715426	ERP014705
R2	4157STDY6409564	ERS1179835	20621_1#99	ERR1715427	ERP014705
R4	4157STDY6409565	ERS1179836	20621_1#100	ERR1715428	ERP014705
R5	4157STDY6409566	ERS1179837	20621_1#101	ERR1715429	ERP014705
R6	4157STDY6409567	ERS1179838	20621_1#102	ERR1715430	ERP014705
R10	4157STDY6409568	ERS1179839	20621_1#103	ERR1715431	ERP014705
R11	4157STDY6409569	ERS1179840	20621_1#104	ERR1715432	ERP014705
R12	4157STDY6409570	ERS1179841	20621_1#105	ERR1715433	ERP014705
R14	4157STDY6409571	ERS1179842	20621_1#106	ERR1715434	ERP014705
R15	4157STDY6409572	ERS1179843	20621_1#107	ERR1715435	ERP014705
R16	4157STDY6409573	ERS1179844	20621_1#108	ERR1715436	ERP014705
R24	4157STDY6409574	ERS1179845	20621_1#109	ERR1715437	ERP014705
R25	4157STDY6409575	ERS1179846	20621_1#110	ERR1715438	ERP014705
R26	4157STDY6409576	ERS1179847	20621_1#111	ERR1715439	ERP014705
R27	4157STDY6409577	ERS1179848	20621_1#112	ERR1715440	ERP014705
R28	4157STDY6409578	ERS1179850	20621_1#113	ERR1715441	ERP014705
R29	4157STDY6409579	ERS1179851	20621_1#114	ERR1715442	ERP014705
R30	4157STDY6409580	ERS1179852	20621_1#115	ERR1715443	ERP014705
R31	4157STDY6409581	ERS1179853	20621_1#116	ERR1715444	ERP014705
R32	4157STDY6409582	ERS1179854	20621_1#117	ERR1715445	ERP014705
R33	4157STDY6409583	ERS1179855	20621_1#118	ERR1715446	ERP014705
R34	4157STDY6409584	ERS1179856	20621_1#119	ERR1715447	ERP014705
R35	4157STDY6409585	ERS1179857	20621_1#120	ERR1715448	ERP014705
R36	4157STDY6409586	ERS1179858	20621_1#121	ERR1715449	ERP014705
R37	4157STDY6409587	ERS1179859	20621_1#122	ERR1715450	ERP014705
R38	4157STDY6409588	ERS1179860	20621_1#123	ERR1715451	ERP014705
R39	4157STDY6409589	ERS1179861	20621_1#124	ERR1715452	ERP014705
R40	4157STDY6409590	ERS1179862	20621_1#125	ERR1715453	ERP014705
R42	4157STDY6409591	ERS1179863	20621_1#126	ERR1715454	ERP014705
R46	4157STDY6409592	ERS1179864	20621_1#127	ERR1715455	ERP014705
R47	4157STDY6409593	ERS1179865	20621_1#128	ERR1715456	ERP014705
R48	4157STDY6409594	ERS1179866	20621_1#129	ERR1715457	ERP014705
R50	4157STDY6409595	ERS1179867	20621_1#130	ERR1715458	ERP014705
R51	4157STDY6409596	ERS1179868	20621_1#131	ERR1715459	ERP014705
R52	4157STDY6409597	ERS1179869	20621_1#132	ERR1715460	ERP014705
R53	4157STDY6409598	ERS1179870	20621_1#133	ERR1715461	ERP014705
R54	4157STDY6409599	ERS1179871	20621_1#134	ERR1715462	ERP014705
R55	4157STDY6409600	ERS1179872	20621_1#135	ERR1715463	ERP014705
R56	4157STDY6409601	ERS1179873	20621_1#136	ERR1715464	ERP014705
R58	4157STDY6409602	ERS1179874	20621_1#137	ERR1715465	ERP014705
R60	4157STDY6409603	ERS1179875	20621_1#138	ERR1715466	ERP014705
R63	4157STDY6409605	ERS1179877	20621_1#140	ERR1715468	ERP014705
R65	4157STDY6409607	ERS1179879	20621_1#141	ERR1715469	ERP014705
R68	4157STDY6409608	ERS1179880	20621_1#142	ERR1715470	ERP014705
R69	4157STDY6409609	ERS1179881	20621_1#143	ERR1715471	ERP014705
R72	4157STDY6409610	ERS1179882	20621_1#144	ERR1715472	ERP014705
R83	4157STDY6409611	ERS1179883	20621_1#145	ERR1715473	ERP014705
R88	4157STDY6409612	ERS1179884	20621_1#146	ERR1715474	ERP014705
R89	4157STDY6409613	ERS1179885	20621_1#147	ERR1715475	ERP014705
R90	4157STDY6409614	ERS1179886	20621_1#148	ERR1715476	ERP014705
R91	4157STDY6409615	ERS1179887	20621_1#149	ERR1715477	ERP014705
R92	4157STDY6409616	ERS1179888	20621_1#150	ERR1715478	ERP014705
R94	4157STDY6409617	ERS1179889	20621_1#151	ERR1715479	ERP014705
G11	4157STDY6409618	ERS1179890	20621_1#152	ERR1715480	ERP014705
G26	4157STDY6409619	ERS1179891	20621_1#153	ERR1715481	ERP014705
G31	4157STDY6409620	ERS1179892	20621_1#154	ERR1715482	ERP014705
G32	4157STDY6409621	ERS1179893	20621_1#155	ERR1715483	ERP014705
G41	4157STDY6409622	ERS1179894	20621_1#156	ERR1715484	ERP014705
G42	4157STDY6409623	ERS1179895	20621_1#157	ERR1715485	ERP014705
G43	4157STDY6409624	ERS1179896	20621_1#158	ERR1715486	ERP014705
G47	4157STDY6409625	ERS1179897	20621_1#159	ERR1715487	ERP014705
G52	4157STDY6409626	ERS1179898	20621_1#160	ERR1715488	ERP014705
G54	4157STDY6409627	ERS1179899	20621_1#161	ERR1715489	ERP014705
G56	4157STDY6409628	ERS1179900	20621_1#162	ERR1715490	ERP014705
G61	4157STDY6409629	ERS1179901	20621_1#163	ERR1715491	ERP014705
G64	4157STDY6409630	ERS1179902	20621_1#164	ERR1715492	ERP014705
G66	4157STDY6409631	ERS1179903	20621_1#165	ERR1715493	ERP014705
G72	4157STDY6409632	ERS1179904	20621_1#166	ERR1715494	ERP014705
G75	4157STDY6409633	ERS1179905	20621_1#167	ERR1715495	ERP014705
G80	4157STDY6409634	ERS1179906	20621_1#168	ERR1715496	ERP014705
G83	4157STDY6409635	ERS1179907	20621_1#169	ERR1715497	ERP014705
G85	4157STDY6409636	ERS1179908	20621_1#170	ERR1715498	ERP014705
G86	4157STDY6409637	ERS1179909	20621_1#171	ERR1715499	ERP014705
G87	4157STDY6409638	ERS1179910	20621_1#172	ERR1715500	ERP014705
G94	4157STDY6409639	ERS1179911	20621_1#173	ERR1715501	ERP014705
G95	4157STDY6409640	ERS1179912	20621_1#174	ERR1715502	ERP014705
G99	4157STDY6409641	ERS1179913	20621_1#175	ERR1715503	ERP014705
G100	4157STDY6409642	ERS1179914	20621_1#176	ERR1715504	ERP014705
Y3	4157STDY6409643	ERS1179915	20621_1#177	ERR1715505	ERP014705
Y7	4157STDY6409645	ERS1179917	20621_1#178	ERR1715506	ERP014705
Y11	4157STDY6409646	ERS1179918	20621_1#179	ERR1715507	ERP014705
Y12	4157STDY6409647	ERS1179919	20621_1#180	ERR1715508	ERP014705
Y13	4157STDY6409648	ERS1179920	20621_1#181	ERR1715509	ERP014705
Y14	4157STDY6409649	ERS1179921	20621_1#182	ERR1715510	ERP014705
Y17	4157STDY6409650	ERS1179922	20621_1#183	ERR1715511	ERP014705
Y18	4157STDY6409651	ERS1179923	20621_1#184	ERR1715512	ERP014705
Y19	4157STDY6409652	ERS1179924	20621_1#185	ERR1715513	ERP014705
Y21	4157STDY6556370	ERS1452109	21673_5#1	ERR3012660	ERP014705
Y22	4157STDY6556371	ERS1452110	21673_5#2	ERR3012661	ERP014705
Y25	4157STDY6556372	ERS1452111	21673_5#3	ERR3012662	ERP014705
Y26	4157STDY6556373	ERS1452112	21673_5#4	ERR3012663	ERP014705
Y33	4157STDY6556374	ERS1452113	21673_5#5	ERR3012664	ERP014705
Y34	4157STDY6556375	ERS1452114	21673_5#6	ERR3012665	ERP014705
Y39	4157STDY6556376	ERS1452115	21673_5#7	ERR3012666	ERP014705
Y43	4157STDY6556378	ERS1452117	21673_5#8	ERR3012667	ERP014705
Y46	4157STDY6556379	ERS1452118	21673_5#9	ERR3012668	ERP014705
Y48	4157STDY6556381	ERS1452120	21673_5#10	ERR3012669	ERP014705
Y49	4157STDY6556382	ERS1452121	21673_5#11	ERR3012670	ERP014705
Y53	4157STDY6556383	ERS1452122	21673_5#12	ERR3012671	ERP014705
Y54	4157STDY6556384	ERS1452123	21673_5#13	ERR3012672	ERP014705
Y57	4157STDY6556385	ERS1452124	21673_5#14	ERR3012673	ERP014705
Y60	4157STDY6556387	ERS1452126	21673_5#15	ERR3012674	ERP014705
Y66	4157STDY6556388	ERS1452127	21673_5#16	ERR3012675	ERP014705
Y69	4157STDY6556389	ERS1452128	21673_5#17	ERR3012676	ERP014705
Y71	4157STDY6556390	ERS1452129	21673_5#18	ERR3012677	ERP014705
Y73	4157STDY6556391	ERS1452130	21673_5#19	ERR3012678	ERP014705
Y77	4157STDY6556392	ERS1452131	21673_5#20	ERR3012679	ERP014705
Y78	4157STDY6556393	ERS1452132	21673_5#21	ERR2012680	ERP014705
Y79	4157STDY6556394	ERS1452133	21673_5#22	ERR3012681	ERP014705
Y80	4157STDY6556395	ERS1452134	21673_5#23	ERR3012682	ERP014705
Y81	4157STDY6556396	ERS1452135	21673_5#24	ERR3012683	ERP014705
Y84	4157STDY6556398	ERS1452137	21673_5#25	ERR3012684	ERP014705
Y85	4157STDY6556399	ERS1452138	21673_5#26	ERR3012685	ERP014705
Y87	4157STDY6556400	ERS1452139	21673_5#27	ERR3012686	ERP014705
Y90	4157STDY6556401	ERS1452140	21673_5#28	ERR3012687	ERP014705
Y91	4157STDY6556402	ERS1452141	21673_5#29	ERR3012688	ERP014705
Y94	4157STDY6556403	ERS1452142	21673_5#30	ERR3012689	ERP014705
Y95	4157STDY6556404	ERS1452143	21673_5#31	ERR3012690	ERP014705
Y96	4157STDY6556405	ERS1452144	21673_5#32	ERR3012691	ERP014705
Y97	4157STDY6556406	ERS1452145	21673_5#33	ERR3012692	ERP014705
A2	4157STDY6556407	ERS1452146	21673_5#34	ERR3012693	ERP014705
A3	4157STDY6556408	ERS1452147	21673_5#35	ERR3012694	ERP014705
A5	4157STDY6556409	ERS1452148	21673_5#36	ERR3012695	ERP014705
A7	4157STDY6556410	ERS1452149	21673_5#37	ERR3012696	ERP014705
A8	4157STDY6556411	ERS1452150	21673_5#38	ERR3012697	ERP014705
A9	4157STDY6556412	ERS1452151	21673_5#39	ERR3012698	ERP014705
A10	4157STDY6556413	ERS1452152	21673_5#40	ERR3012699	ERP014705
A12	4157STDY6556414	ERS1452153	21673_5#41	ERR3012700	ERP014705
A13	4157STDY6556415	ERS1452154	21673_5#42	ERR3012701	ERP014705
A14	4157STDY6556416	ERS1452155	21673_5#43	ERR3012702	ERP014705
A15	4157STDY6556417	ERS1452156	21673_5#44	ERR3012703	ERP014705
A16	4157STDY6556418	ERS1452157	21673_5#45	ERR3012704	ERP014705
A20	4157STDY6556419	ERS1452158	21673_5#46	ERR3012705	ERP014705
A21	4157STDY6556420	ERS1452159	21673_5#47	ERR3012706	ERP014705
A22	4157STDY6556421	ERS1452160	21673_5#48	ERR3012707	ERP014705
A24	4157STDY6556422	ERS1452161	21673_5#49	ERR3012708	ERP014705
A25	4157STDY6556423	ERS1452162	21673_5#50	ERR3012709	ERP014705
A26	4157STDY6556424	ERS1452163	21673_5#51	ERR3012710	ERP014705
A29	4157STDY6556425	ERS1452164	21673_5#52	ERR3012711	ERP014705
A30	4157STDY6556426	ERS1452165	21673_5#53	ERR3012712	ERP014705
A31	4157STDY6556427	ERS1452166	21673_5#54	ERR3012713	ERP014705
A32	4157STDY6556428	ERS1452167	21673_5#55	ERR3012714	ERP014705
A33	4157STDY6556429	ERS1452168	21673_5#56	ERR3012715	ERP014705
A34	4157STDY6556430	ERS1452169	21673_5#57	ERR3012716	ERP014705
A35	4157STDY6556431	ERS1452170	21673_5#58	ERR3012717	ERP014705
A36	4157STDY6556432	ERS1452171	21673_5#59	ERR3012718	ERP014705
A37	4157STDY6556433	ERS1452172	21673_5#60	ERR3012719	ERP014705
A38	4157STDY6556434	ERS1452173	21673_5#61	ERR3012720	ERP014705
A40	4157STDY6556435	ERS1452174	21673_5#62	ERR3012721	ERP014705
A41	4157STDY6556436	ERS1452175	21673_5#63	ERR3012722	ERP014705
A42	4157STDY6556437	ERS1452176	21673_5#64	ERR3012723	ERP014705
A43	4157STDY6556438	ERS1452177	21673_5#65	ERR3012724	ERP014705
A45	4157STDY6556439	ERS1452178	21673_5#66	ERR3012725	ERP014705
A46	4157STDY6556440	ERS1452179	21673_5#67	ERR3012726	ERP014705
A47	4157STDY6556441	ERS1452180	21673_5#68	ERR3012727	ERP014705
A48	4157STDY6556442	ERS1452181	21673_5#69	ERR3012728	ERP014705
A53	4157STDY6556443	ERS1452182	21673_5#70	ERR3012729	ERP014705
A54	4157STDY6556444	ERS1452183	21673_5#71	ERR3012730	ERP014705
A55	4157STDY6556445	ERS1452184	21673_5#72	ERR3012731	ERP014705
A56	4157STDY6556446	ERS1452185	21673_5#73	ERR3012732	ERP014705
A57	4157STDY6556447	ERS1452186	21673_5#74	ERR3012733	ERP014705
A58	4157STDY6556448	ERS1452187	21673_5#75	ERR3012734	ERP014705
A59	4157STDY6556449	ERS1452188	21673_5#76	ERR3012735	ERP014705
A60	4157STDY6556450	ERS1452189	21673_5#77	ERR3012736	ERP014705
A61	4157STDY6556451	ERS1452190	21673_5#78	ERR3012737	ERP014705
A62	4157STDY6556452	ERS1452191	21673_5#79	ERR3012738	ERP014705
A64	4157STDY6556453	ERS1452192	21673_5#80	ERR3012739	ERP014705
A65	4157STDY6556454	ERS1452193	21673_5#81	ERR3012740	ERP014705
A66	4157STDY6556455	ERS1452194	21673_5#82	ERR3012741	ERP014705
A67	4157STDY6556456	ERS1452195	21673_5#83	ERR3012742	ERP014705
A68	4157STDY6556457	ERS1452196	21673_5#84	ERR3012743	ERP014705
A69	4157STDY6556458	ERS1452197	21673_5#85	ERR3012744	ERP014705
A70	4157STDY6556459	ERS1452198	21673_5#86	ERR3012745	ERP014705
A71	4157STDY6556460	ERS1452199	21673_5#87	ERR3012746	ERP014705
A72	4157STDY6556461	ERS1452200	21673_5#88	ERR3012747	ERP014705
A73	4157STDY6556462	ERS1452201	21673_5#89	ERR3012748	ERP014705
A74	4157STDY6556463	ERS1452202	21673_5#90	ERR3012749	ERP014705
A75	4157STDY6556464	ERS1452203	21673_5#91	ERR3012750	ERP014705
A77	4157STDY6556466	ERS1452204	21631_7#1	ERR1891757	ERP014705
A79	4157STDY6556467	ERS1452205	21631_7#2	ERR1891758	ERP014705
A82	4157STDY6556468	ERS1452206	21631_7#3	ERR1891759	ERP014705
A83	4157STDY6556469	ERS1452207	21631_7#4	ERR1891760	ERP014705
A84	4157STDY6556470	ERS1452208	21631_7#5	ERR1891761	ERP014705
A85	4157STDY6556471	ERS1452209	21631_7#6	ERR1891762	ERP014705
DUB1	4157STDY6556472	ERS1452210	21631_7#7	ERR1891763	ERP014705
DUB2	4157STDY6556473	ERS1452211	21631_7#8	ERR1891764	ERP014705
DUB3	4157STDY6556474	ERS1452212	21631_7#9	ERR1891765	ERP014705
DUB4	4157STDY6556475	ERS1452213	21631_7#10	ERR1891766	ERP014705
DUB5	4157STDY6556476	ERS1452214	21631_7#11	ERR1891767	ERP014705
DUB6	4157STDY6556477	ERS1452215	21631_7#12	ERR1891768	ERP014705
DUB7	4157STDY6556478	ERS1452216	21631_7#13	ERR1891769	ERP014705
DUB8	4157STDY6556479	ERS1452217	21631_7#14	ERR1891770	ERP014705
DUB9	4157STDY6556480	ERS1452218	21631_7#15	ERR1891771	ERP014705
DUB10	4157STDY6556481	ERS1452219	21631_7#16	ERR1891772	ERP014705
DUB11	4157STDY6556482	ERS1452220	21631_7#17	ERR1891773	ERP014705
DUB13	4157STDY6556484	ERS1452222	21631_7#18	ERR1891774	ERP014705
DUB14	4157STDY6556485	ERS1452223	21631_7#19	ERR1891775	ERP014705
DUB15	4157STDY6556486	ERS1452224	21631_7#20	ERR1891776	ERP014705
DUB16	4157STDY6556487	ERS1452225	21631_7#21	ERR1891777	ERP014705
DUB17	4157STDY6556488	ERS1452226	21631_7#22	ERR1891778	ERP014705
DUB18	4157STDY6556489	ERS1452227	21631_7#23	ERR1891779	ERP014705
DUB19	4157STDY6556490	ERS1452228	21631_7#24	ERR1891780	ERP014705
DUB20	4157STDY6556491	ERS1452229	21631_7#25	ERR1891781	ERP014705
DUB21	4157STDY6556492	ERS1452230	21631_7#26	ERR1891782	ERP014705
DUB22	4157STDY6556493	ERS1452231	21631_7#27	ERR1891783	ERP014705
DUB23	4157STDY6556494	ERS1452232	21631_7#28	ERR1891784	ERP014705
DUB24	4157STDY6556495	ERS1452233	21631_7#29	ERR1891785	ERP014705
DUB25	4157STDY6556496	ERS1452234	21631_7#30	ERR1891786	ERP014705
DUB26	4157STDY6556497	ERS1452235	21631_7#31	ERR1891787	ERP014705
DUB27	4157STDY6556498	ERS1452236	21631_7#32	ERR1891788	ERP014705
DUB28	4157STDY6556499	ERS1452237	21631_7#33	ERR1891789	ERP014705
DUB29	4157STDY6556500	ERS1452238	21631_7#34	ERR1891790	ERP014705
DUB30	4157STDY6556501	ERS1452239	21631_7#35	ERR1891791	ERP014705
DUB31	4157STDY6556502	ERS1452240	21631_7#36	ERR1891792	ERP014705
DUB32	4157STDY6556503	ERS1452241	21631_7#37	ERR1891793	ERP014705
DUB33	4157STDY6556504	ERS1452242	21631_7#38	ERR1891794	ERP014705
DUB34	4157STDY6556505	ERS1452243	21631_7#39	ERR1891795	ERP014705
DUB35	4157STDY6556506	ERS1452244	21631_7#40	ERR1891796	ERP014705
DUB36	4157STDY6556507	ERS1452245	21631_7#41	ERR1891797	ERP014705
DUB37	4157STDY6556508	ERS1452246	21631_7#42	ERR1891798	ERP014705
DUB38	4157STDY6556509	ERS1452247	21631_7#43	ERR1891799	ERP014705
RVC2	4157STDY6556510	ERS1452248	21631_7#44	ERR1891800	ERP014705
RVC3	4157STDY6556511	ERS1452249	21631_7#45	ERR1891801	ERP014705
RVC6	4157STDY6556512	ERS1452250	21631_7#46	ERR1891802	ERP014705
RVC12	4157STDY6556513	ERS1452251	21631_7#47	ERR1891803	ERP014705
RVC13	4157STDY6556514	ERS1452252	21631_7#48	ERR1891804	ERP014705
RVC14	4157STDY6556515	ERS1452253	21631_7#49	ERR1891805	ERP014705
RVC15	4157STDY6556516	ERS1452254	21631_7#50	ERR1891806	ERP014705
RVC16	4157STDY6556517	ERS1452255	21631_7#51	ERR1891807	ERP014705
RVC17	4157STDY6556518	ERS1452256	21631_7#52	ERR1891808	ERP014705
RVC18	4157STDY6556519	ERS1452257	21631_7#53	ERR1891809	ERP014705
RVC20	4157STDY6556520	ERS1452258	21631_7#54	ERR1891810	ERP014705
RVC26	4157STDY6556521	ERS1452259	21631_7#55	ERR1891811	ERP014705
RVC29	4157STDY6556522	ERS1452260	21631_7#56	ERR1891812	ERP014705
RVC30	4157STDY6556523	ERS1452261	21631_7#57	ERR1891813	ERP014705
RVC33	4157STDY6556524	ERS1452262	21631_7#58	ERR1891814	ERP014705
RVC35	4157STDY6556525	ERS1452263	21631_7#59	ERR1891815	ERP014705
RVC36	4157STDY6556526	ERS1452264	21631_7#60	ERR1891816	ERP014705
RVC37	4157STDY6556527	ERS1452265	21631_7#61	ERR1891817	ERP014705
RVC39	4157STDY6556528	ERS1452266	21631_7#62	ERR1891818	ERP014705
RVC40	4157STDY6556529	ERS1452267	21631_7#63	ERR1891819	ERP014705
RVC41	4157STDY6556530	ERS1452268	21631_7#64	ERR1891820	ERP014705
RVC42	4157STDY6556531	ERS1452269	21631_7#65	ERR1891821	ERP014705
RVC44	4157STDY6556532	ERS1452270	21631_7#66	ERR1891822	ERP014705
RVC47	4157STDY6556533	ERS1452271	21631_7#67	ERR1891823	ERP014705
RVC48	4157STDY6556534	ERS1452272	21631_7#68	ERR1891824	ERP014705
RVC50	4157STDY6556535	ERS1452273	21631_7#69	ERR1891825	ERP014705
RVC51	4157STDY6556536	ERS1452274	21631_7#70	ERR1891826	ERP014705
RVC52	4157STDY6556537	ERS1452275	21631_7#71	ERR1891827	ERP014705
RVC53	4157STDY6556538	ERS1452276	21631_7#72	ERR1891828	ERP014705
RVC54	4157STDY6556539	ERS1452277	21631_7#73	ERR1891829	ERP014705
RVC63	4157STDY6556540	ERS1452278	21631_7#74	ERR1891830	ERP014705
RVC73	4157STDY6556542	ERS1452280	21631_7#76	ERR1891832	ERP014705
RVC74	4157STDY6556543	ERS1452281	21631_7#77	ERR1891833	ERP014705
RVC75	4157STDY6556544	ERS1452282	21631_7#78	ERR1891834	ERP014705
RVC77	4157STDY6556545	ERS1452283	21631_7#79	ERR1891835	ERP014705
RVC78	4157STDY6556546	ERS1452284	21631_7#80	ERR1891836	ERP014705
RVC79	4157STDY6556547	ERS1452285	21631_7#81	ERR1891837	ERP014705
RVC80	4157STDY6556548	ERS1452286	21631_7#82	ERR1891838	ERP014705
RVC81	4157STDY6556549	ERS1452287	21631_7#83	ERR1891839	ERP014705
RVC82	4157STDY6556550	ERS1452288	21631_7#84	ERR1891840	ERP014705
RVC83	4157STDY6556551	ERS1452289	21631_7#85	ERR1891841	ERP014705
RVC84	4157STDY6556552	ERS1452290	21631_7#86	ERR1891842	ERP014705
RVC85	4157STDY6556553	ERS1452291	21631_7#87	ERR1891843	ERP014705
RVC86	4157STDY6556554	ERS1452292	21631_7#88	ERR1891844	ERP014705
RVC87	4157STDY6556555	ERS1452293	21631_7#89	ERR1891845	ERP014705
RVC88	4157STDY6556556	ERS1452294	21631_7#90	ERR1891846	ERP014705
RVC89	4157STDY6556557	ERS1452295	21631_7#91	ERR1891847	ERP014705
RVC91	4157STDY6556558	ERS1452296	21631_7#92	ERR1891848	ERP014705
RVC92	4157STDY6556559	ERS1452297	21631_7#93	ERR1891849	ERP014705
RVC95	4157STDY6556560	ERS1452298	21631_7#94	ERR1891850	ERP014705
RVC114	4157STDY6556562	ERS1452299	21631_7#95	ERR1891851	ERP014705
RVC118	4157STDY6556563	ERS1452300	21631_7#96	ERR1891852	ERP014705
RVC119	4157STDY6556564	ERS1452301	21631_7#97	ERR1891853	ERP014705
RVC120	4157STDY6556565	ERS1452302	21631_7#98	ERR1891854	ERP014705
RVC122	4157STDY6556566	ERS1452303	21631_7#99	ERR1891855	ERP014705
RVC123	4157STDY6556567	ERS1452304	21631_7#100	ERR1891856	ERP014705
RVC124	4157STDY6556568	ERS1452305	21631_7#101	ERR1891857	ERP014705
RVC125	4157STDY6556569	ERS1452306	21631_7#102	ERR1891858	ERP014705
RVC128	4157STDY6556570	ERS1452307	21631_7#103	ERR1891859	ERP014705
RVC129	4157STDY6556571	ERS1452308	21631_7#104	ERR1891860	ERP014705
RVC132	4157STDY6556573	ERS1452310	21631_7#106	ERR1891862	ERP014705
RVC138	4157STDY6556576	ERS1452313	21631_7#107	ERR1891863	ERP014705
RVC141	4157STDY6556578	ERS1452315	21631_7#109	ERR1891865	ERP014705
RVC142	4157STDY6556579	ERS1452316	21631_7#110	ERR1891866	ERP014705
RVC146	4157STDY6556580	ERS1452317	21631_7#111	ERR1891867	ERP014705
RVC147	4157STDY6556581	ERS1452318	21631_7#112	ERR1891868	ERP014705
RVC148	4157STDY6556582	ERS1452319	21631_7#113	ERR1891869	ERP014705
RVC149	4157STDY6556583	ERS1452320	21631_7#114	ERR1891870	ERP014705
RVC150	4157STDY6556584	ERS1452321	21631_7#115	ERR1891871	ERP014705
RVC153	4157STDY6556585	ERS1452322	21631_7#116	ERR1891872	ERP014705
RVC155	4157STDY6556586	ERS1452323	21631_7#117	ERR1891873	ERP014705
RVC156	4157STDY6556587	ERS1452324	21631_7#118	ERR1891874	ERP014705
RVC157	4157STDY6556588	ERS1452325	21631_7#119	ERR1891875	ERP014705
RVC159	4157STDY6556589	ERS1452326	21631_7#120	ERR1891876	ERP014705
RVC160	4157STDY6556590	ERS1452327	21631_7#121	ERR1891877	ERP014705
RVC161	4157STDY6556591	ERS1452328	21631_7#122	ERR1891878	ERP014705
RVC162	4157STDY6556592	ERS1452329	21631_7#123	ERR1891879	ERP014705
RVC190	4157STDY6556595	ERS1452332	21631_7#126	ERR1891882	ERP014705
RVC191	4157STDY6556596	ERS1452333	21631_7#127	ERR1891883	ERP014705
RVC192	4157STDY6556597	ERS1452334	21631_7#128	ERR1891884	ERP014705
RVC193	4157STDY6556598	ERS1452335	21631_7#129	ERR1891885	ERP014705
RVC195	4157STDY6556599	ERS1452336	21631_7#130	ERR1891886	ERP014705
RVC199	4157STDY6556600	ERS1452337	21631_7#131	ERR1891887	ERP014705
RVC200	4157STDY6556601	ERS1452338	21631_7#132	ERR1891888	ERP014705
RVC201	4157STDY6556602	ERS1452339	21631_7#133	ERR1891889	ERP014705
RVC208	4157STDY6556603	ERS1452340	21631_7#134	ERR1891890	ERP014705
RVC211	4157STDY6556604	ERS1452341	21631_7#135	ERR1891891	ERP014705
W1	4157STDY6556605	ERS1452342	21631_7#136	ERR1891892	ERP014705
W2	4157STDY6556606	ERS1452343	21631_7#137	ERR1891893	ERP014705
W3	4157STDY6556607	ERS1452344	21631_7#138	ERR1891894	ERP014705
W8	4157STDY6556609	ERS1452346	21631_7#139	ERR1891895	ERP014705
W9	4157STDY6556610	ERS1452347	21631_7#140	ERR1891896	ERP014705
W14	4157STDY6556611	ERS1452348	21631_7#141	ERR1891897	ERP014705
W15	4157STDY6556612	ERS1452349	21631_7#142	ERR1891898	ERP014705
W16	4157STDY6556613	ERS1452350	21631_7#143	ERR1891899	ERP014705
W17	4157STDY6556614	ERS1452351	21631_7#144	ERR1891900	ERP014705
W18	4157STDY6556615	ERS1452352	21631_7#145	ERR1891901	ERP014705
W19	4157STDY6556616	ERS1452353	21631_7#146	ERR1891902	ERP014705
W20	4157STDY6556617	ERS1452354	21631_7#147	ERR1891903	ERP014705
W22	4157STDY6556618	ERS1452355	21631_7#148	ERR1891904	ERP014705
W23	4157STDY6556619	ERS1452356	21631_7#149	ERR1891905	ERP014705
W24	4157STDY6556620	ERS1452357	21631_7#150	ERR1891906	ERP014705
W25	4157STDY6556621	ERS1452358	21631_7#151	ERR1891907	ERP014705
W26	4157STDY6556622	ERS1452359	21631_7#152	ERR1891908	ERP014705
W28	4157STDY6556623	ERS1452360	21631_7#153	ERR1891909	ERP014705
W29	4157STDY6556624	ERS1452361	21631_7#154	ERR1891910	ERP014705
W30	4157STDY6556625	ERS1452362	21631_7#155	ERR1891911	ERP014705
W31	4157STDY6556626	ERS1452363	21631_7#156	ERR1891912	ERP014705
W32	4157STDY6556627	ERS1452364	21631_7#157	ERR1891913	ERP014705
W44	4157STDY6556628	ERS1452365	21631_7#158	ERR1891914	ERP014705
W48	4157STDY6556629	ERS1452366	21631_7#159	ERR1891915	ERP014705
W50	4157STDY6748589	ERS1580715	22276_7#144	ERR2533776	ERP014705
W51	4157STDY6556630	ERS1452367	21631_7#160	ERR1891916	ERP014705
W52	4157STDY6556631	ERS1452368	21631_7#161	ERR1891917	ERP014705
W53	4157STDY6556632	ERS1452369	21631_7#162	ERR1891918	ERP014705
W56	4157STDY6556633	ERS1452370	21631_7#163	ERR1891919	ERP014705
W69	4157STDY6556634	ERS1452371	21631_7#164	ERR1891920	ERP014705
W70	4157STDY6556635	ERS1452372	21631_7#165	ERR1891921	ERP014705
W71	4157STDY6556636	ERS1452373	21631_7#166	ERR1891922	ERP014705
W74	4157STDY6556637	ERS1452374	21631_7#167	ERR1891923	ERP014705
W76	4157STDY6556638	ERS1452375	21631_7#168	ERR1891924	ERP014705
W80	4157STDY6556639	ERS1452376	21631_7#169	ERR1891925	ERP014705
W82	4157STDY6556640	ERS1452377	21631_7#170	ERR1891926	ERP014705
W83	4157STDY6556641	ERS1452378	21631_7#171	ERR1891927	ERP014705
W85	4157STDY6556642	ERS1452379	21631_7#172	ERR1891928	ERP014705
W86	4157STDY6556643	ERS1452380	21631_7#173	ERR1891929	ERP014705
W87	4157STDY6556644	ERS1452381	21631_7#174	ERR1891930	ERP014705
W88	4157STDY6556645	ERS1452382	21631_7#175	ERR1891931	ERP014705
W92	4157STDY6556646	ERS1452383	21631_7#176	ERR1891932	ERP014705
W94	4157STDY6556647	ERS1452384	21631_7#177	ERR1891933	ERP014705
W96	4157STDY6556648	ERS1452385	21631_7#178	ERR1891934	ERP014705
W97	4157STDY6556649	ERS1452386	21631_7#179	ERR1891935	ERP014705
W99	4157STDY6556650	ERS1452387	21631_7#180	ERR1891936	ERP014705
GAL33	4157STDY6556651	ERS1452388	21631_7#181	ERR1891937	ERP014705
GAL48	4157STDY6748585	ERS1580711	22276_7#140	ERR2533772	ERP014705
GAL50	4157STDY6556652	ERS1452389	21631_7#182	ERR1891938	ERP014705
GAL55	4157STDY6556653	ERS1452390	21631_7#183	ERR1891939	ERP014705
GAL56	4157STDY6556654	ERS1452391	21631_7#184	ERR1891940	ERP014705
GAL61	4157STDY6748586	ERS1580712	22276_7#141	ERR2533773	ERP014705
GAL62	4157STDY6556655	ERS1452392	21631_7#185	ERR1891941	ERP014705
GAL64	4157STDY6556656	ERS1452393	21631_7#186	ERR1891942	ERP014705
GAL70	4157STDY6556658	ERS1452394	21673_5#92	ERR3012751	ERP014705
GAL78	4157STDY6556659	ERS1452395	21673_5#93	ERR3012752	ERP014705
GAL82	4157STDY6556660	ERS1452396	21673_5#94	ERR3012753	ERP014705
GAL83	4157STDY6556661	ERS1452397	21673_5#95	ERR3012754	ERP014705
GAL84	4157STDY6556662	ERS1452398	21673_5#96	ERR3012755	ERP014705
GAL86	4157STDY6556663	ERS1452399	21673_5#97	ERR3012756	ERP014705
GAL87	4157STDY6556664	ERS1452400	21673_5#98	ERR3012757	ERP014705
GAL88	4157STDY6556665	ERS1452401	21673_5#99	ERR3012758	ERP014705
GAL90	4157STDY6556666	ERS1452402	21673_5#100	ERR3012759	ERP014705
GAL91	4157STDY6556667	ERS1452403	21673_5#101	ERR3012760	ERP014705
GAL92	4157STDY6556668	ERS1452404	21673_5#102	ERR3012761	ERP014705
GAL93	4157STDY6556669	ERS1452405	21673_5#103	ERR3012762	ERP014705
GAL94	4157STDY6556670	ERS1452406	21673_5#104	ERR3012763	ERP014705
GAL95	4157STDY6556671	ERS1452407	21673_5#105	ERR3012764	ERP014705
GAL96	4157STDY6556672	ERS1452408	21673_5#106	ERR3012765	ERP014705
GAL97	4157STDY6556673	ERS1452409	21673_5#107	ERR3012766	ERP014705
GAL98	4157STDY6556674	ERS1452410	21673_5#108	ERR3012767	ERP014705
GAL99	4157STDY6556675	ERS1452411	21673_5#109	ERR3012768	ERP014705
GAL100	4157STDY6556676	ERS1452412	21673_5#110	ERR3012769	ERP014705
GAL101	4157STDY6556677	ERS1452413	21673_5#111	ERR3012770	ERP014705
GAL104	4157STDY6556678	ERS1452414	21673_5#112	ERR3012771	ERP014705
GAL105	4157STDY6556679	ERS1452415	21673_5#113	ERR3012772	ERP014705
GAL107	4157STDY6556680	ERS1452416	21673_5#114	ERR3012773	ERP014705
GAL112	4157STDY6556681	ERS1452417	21673_5#115	ERR3012774	ERP014705
GAL115	4157STDY6556682	ERS1452418	21673_5#116	ERR3012775	ERP014705
GAL120	4157STDY6748587	ERS1580713	22276_7#142	ERR2533774	ERP014705
GAL126	4157STDY6748588	ERS1580714	22276_7#143	ERR2533775	ERP014705
GAL127	4157STDY6556683	ERS1452419	21673_5#117	ERR3012776	ERP014705
GAL129	4157STDY6556684	ERS1452420	21673_5#118	ERR3012777	ERP014705
GAL130	4157STDY6556685	ERS1452421	21673_5#119	ERR3012778	ERP014705
GAL131	4157STDY6556686	ERS1452422	21673_5#120	ERR3012779	ERP014705
GAL132	4157STDY6556687	ERS1452423	21673_5#121	ERR3012780	ERP014705
GAL133	4157STDY6556688	ERS1452424	21673_5#122	ERR3012781	ERP014705
GAL134	4157STDY6556689	ERS1452425	21673_5#123	ERR3012782	ERP014705
GAL135	4157STDY6556690	ERS1452426	21673_5#124	ERR3012783	ERP014705
GAL136	4157STDY6556691	ERS1452427	21673_5#125	ERR3012784	ERP014705
GAL137	4157STDY6556692	ERS1452428	21673_5#126	ERR3012785	ERP014705
GAL138	4157STDY6556693	ERS1452429	21673_5#127	ERR3012786	ERP014705
GAL139	4157STDY6556694	ERS1452430	21673_5#128	ERR3012787	ERP014705
GAL140	4157STDY6556695	ERS1452431	21673_5#129	ERR3012788	ERP014705
GAL141	4157STDY6556696	ERS1452432	21673_5#130	ERR3012789	ERP014705
GAL142	4157STDY6556697	ERS1452433	21673_5#131	ERR3012790	ERP014705
GAL143	4157STDY6556698	ERS1452434	21673_5#132	ERR3012791	ERP014705
GAL144	4157STDY6556699	ERS1452435	21673_5#133	ERR3012792	ERP014705
GAL145	4157STDY6556700	ERS1452436	21673_5#134	ERR3012793	ERP014705
GAL146	4157STDY6556701	ERS1452437	21673_5#135	ERR3012794	ERP014705
GAL148	4157STDY6556703	ERS1452439	21673_5#137	ERR3012796	ERP014705
GAL149	4157STDY6556704	ERS1452440	21673_5#138	ERR3012797	ERP014705
GAL150	4157STDY6556705	ERS1452441	21673_5#139	ERR3012798	ERP014705
GAL151	4157STDY6556706	ERS1452442	21673_5#140	ERR3012799	ERP014705
GAL152	4157STDY6556707	ERS1452443	21673_5#141	ERR3012800	ERP014705
GAL153	4157STDY6556708	ERS1452444	21673_5#142	ERR3012801	ERP014705
GAL154	4157STDY6556709	ERS1452445	21673_5#143	ERR3012802	ERP014705
GAL155	4157STDY6556710	ERS1452446	21673_5#144	ERR3012803	ERP014705
GAL156	4157STDY6556711	ERS1452447	21673_5#145	ERR3012804	ERP014705
GAL157	4157STDY6556712	ERS1452448	21673_5#146	ERR3012805	ERP014705
GAL158	4157STDY6556713	ERS1452449	21673_5#147	ERR3012806	ERP014705
GAL159	4157STDY6556714	ERS1452450	21673_5#148	ERR3012807	ERP014705
GAL161	4157STDY6556715	ERS1452451	21673_5#149	ERR3012808	ERP014705
GAL162	4157STDY6556716	ERS1452452	21673_5#150	ERR3012809	ERP014705
GAL163	4157STDY6556717	ERS1452453	21673_5#151	ERR3012810	ERP014705
GAL164	4157STDY6556718	ERS1452454	21673_5#152	ERR3012811	ERP014705
GAL166	4157STDY6556719	ERS1452455	21673_5#153	ERR3012812	ERP014705
GAL167	4157STDY6556720	ERS1452456	21673_5#154	ERR3012813	ERP014705
GAL168	4157STDY6556721	ERS1452457	21673_5#155	ERR3012814	ERP014705
GAL169	4157STDY6556722	ERS1452458	21673_5#156	ERR3012815	ERP014705
GAL170	4157STDY6556723	ERS1452459	21673_5#157	ERR3012816	ERP014705
GAL171	4157STDY6556724	ERS1452460	21673_5#158	ERR3012817	ERP014705
GAL172	4157STDY6556725	ERS1452461	21673_5#159	ERR3012818	ERP014705
GAL173	4157STDY6556726	ERS1452462	21673_5#160	ERR3012819	ERP014705
GAL174	4157STDY6556727	ERS1452463	21673_5#161	ERR3012820	ERP014705
GAL176	4157STDY6556728	ERS1452464	21673_5#162	ERR3012821	ERP014705
GAL177	4157STDY6556729	ERS1452465	21673_5#163	ERR3012822	ERP014705
GAL178	4157STDY6556730	ERS1452466	21673_5#164	ERR3012823	ERP014705
GAL179	4157STDY6556731	ERS1452467	21673_5#165	ERR3012824	ERP014705
GAL180	4157STDY6556732	ERS1452468	21673_5#166	ERR3012825	ERP014705
GAL181	4157STDY6556733	ERS1452469	21673_5#167	ERR3012826	ERP014705
GAL182	4157STDY6556734	ERS1452470	21673_5#168	ERR3012827	ERP014705
GAL183	4157STDY6556735	ERS1452471	21673_5#169	ERR3012828	ERP014705
GAL184	4157STDY6556736	ERS1452472	21673_5#170	ERR3012829	ERP014705
GAL185	4157STDY6556737	ERS1452473	21673_5#171	ERR3012830	ERP014705
GAL186	4157STDY6556738	ERS1452474	21673_5#172	ERR3012831	ERP014705
GAL187	4157STDY6556739	ERS1452475	21673_5#173	ERR3012832	ERP014705
GAL188	4157STDY6556740	ERS1452476	21673_5#174	ERR3012833	ERP014705
GAL189	4157STDY6556741	ERS1452477	21673_5#175	ERR3012834	ERP014705
GAL190	4157STDY6556742	ERS1452478	21673_5#176	ERR3012835	ERP014705
GAL191	4157STDY6556743	ERS1452479	21673_5#177	ERR3012836	ERP014705
GAL192	4157STDY6556744	ERS1452480	21673_5#178	ERR3012837	ERP014705
GAL193	4157STDY6556745	ERS1452481	21673_5#179	ERR3012838	ERP014705
GAL194	4157STDY6556746	ERS1452482	21673_5#180	ERR3012839	ERP014705
GAL195	4157STDY6556747	ERS1452483	21673_5#181	ERR3012840	ERP014705
GAL196	4157STDY6556748	ERS1452484	21673_5#182	ERR3012841	ERP014705
GAL197	4157STDY6556749	ERS1452485	21673_5#183	ERR3012842	ERP014705
GAL198	4157STDY6556750	ERS1452486	21673_5#184	ERR3012843	ERP014705
GAL199	4157STDY6556751	ERS1452487	21673_5#185	ERR3012844	ERP014705
GAL200	4157STDY6556752	ERS1452488	21673_5#186	ERR3012845	ERP014705
GAL201	4157STDY6680890	ERS1531511	22114_8#1	ERR2506318	ERP014705
GAL202	4157STDY6680891	ERS1531512	22114_8#2	ERR2506319	ERP014705
GAL204	4157STDY6680892	ERS1531513	22114_8#3	ERR2506320	ERP014705
GAL205	4157STDY6680893	ERS1531514	22114_8#4	ERR2506321	ERP014705
GAL206	4157STDY6680894	ERS1531515	22114_8#5	ERR2506322	ERP014705
GAL208	4157STDY6680895	ERS1531516	22114_8#6	ERR2506323	ERP014705
GAL209	4157STDY6680896	ERS1531517	22114_8#7	ERR2506324	ERP014705
GAL210	4157STDY6680897	ERS1531518	22114_8#8	ERR2506325	ERP014705
GAL211	4157STDY6680898	ERS1531519	22114_8#9	ERR2506326	ERP014705
GAL212	4157STDY6680899	ERS1531520	22114_8#10	ERR2506327	ERP014705
GAL213	4157STDY6680900	ERS1531521	22114_8#11	ERR2506328	ERP014705
GAL214	4157STDY6680901	ERS1531522	22114_8#12	ERR2506329	ERP014705
GAL215	4157STDY6680902	ERS1531523	22114_8#13	ERR2506330	ERP014705
GAL216	4157STDY6680903	ERS1531524	22114_8#14	ERR2506331	ERP014705
GAL218	4157STDY6680904	ERS1531525	22114_8#15	ERR2506332	ERP014705
GAL219	4157STDY6680905	ERS1531526	22114_8#16	ERR2506333	ERP014705
GAL220	4157STDY6680906	ERS1531527	22114_8#17	ERR2506334	ERP014705
GAL221	4157STDY6680907	ERS1531528	22114_8#18	ERR2506335	ERP014705
GAL223	4157STDY6680908	ERS1531529	22114_8#19	ERR2506336	ERP014705
GAL224	4157STDY6680909	ERS1531530	22114_8#20	ERR2506337	ERP014705
GAL225	4157STDY6680910	ERS1531531	22114_8#21	ERR2506338	ERP014705
GAL226	4157STDY6680911	ERS1531532	22114_8#22	ERR2506339	ERP014705
GAL227	4157STDY6680912	ERS1531533	22114_8#23	ERR2506340	ERP014705
GAL228	4157STDY6680913	ERS1531534	22114_8#24	ERR2506341	ERP014705
GAL229	4157STDY6680914	ERS1531535	22114_8#25	ERR2506342	ERP014705
GAL231	4157STDY6680915	ERS1531536	22114_8#26	ERR2506343	ERP014705
GAL232	4157STDY6680916	ERS1531537	22114_8#27	ERR2506344	ERP014705
GAL233	4157STDY6680917	ERS1531538	22114_8#28	ERR2506345	ERP014705
MOS1	4157STDY6680918	ERS1531539	22114_8#29	ERR2506346	ERP014705
MOS2	4157STDY6680919	ERS1531540	22114_8#30	ERR2506347	ERP014705
MOS3	4157STDY6680920	ERS1531541	22114_8#31	ERR2506348	ERP014705
MOS4	4157STDY6680921	ERS1531542	22114_8#32	ERR2506349	ERP014705
MOS5	4157STDY6680922	ERS1531543	22114_8#33	ERR2506350	ERP014705
MOS6	4157STDY6680923	ERS1531544	22114_8#34	ERR2506351	ERP014705
MOS7	4157STDY6680924	ERS1531545	22114_8#35	ERR2506352	ERP014705
MOS8	4157STDY6680925	ERS1531546	22114_8#36	ERR2506353	ERP014705
MOS9	4157STDY6680926	ERS1531547	22114_8#37	ERR2506354	ERP014705
MOS10	4157STDY6680927	ERS1531548	22114_8#38	ERR2506355	ERP014705
MOS11	4157STDY6680928	ERS1531549	22114_8#39	ERR2506356	ERP014705
MOS12	4157STDY6680929	ERS1531550	22114_8#40	ERR2506357	ERP014705
MOS13	4157STDY6680930	ERS1531551	22114_8#41	ERR2506358	ERP014705
MOS14	4157STDY6680931	ERS1531552	22114_8#42	ERR2506359	ERP014705
MOS15	4157STDY6680932	ERS1531553	22114_8#43	ERR2506360	ERP014705
MOS16	4157STDY6680933	ERS1531554	22114_8#44	ERR2506361	ERP014705
MOS17	4157STDY6680934	ERS1531555	22114_8#45	ERR2506362	ERP014705
MOS18	4157STDY6680935	ERS1531556	22114_8#46	ERR2506363	ERP014705
MOS19	4157STDY6680936	ERS1531557	22114_8#47	ERR2506364	ERP014705
MOS20	4157STDY6680937	ERS1531558	22114_8#48	ERR2506365	ERP014705
MOS21	4157STDY6680938	ERS1531559	22114_8#49	ERR2506366	ERP014705
MOS22	4157STDY6680939	ERS1531560	22114_8#50	ERR2506367	ERP014705
MOS23	4157STDY6680940	ERS1531561	22114_8#51	ERR2506368	ERP014705
MOS24	4157STDY6680941	ERS1531562	22114_8#52	ERR2506369	ERP014705
MOS25	4157STDY6680942	ERS1531563	22114_8#53	ERR2506370	ERP014705
MOS26	4157STDY6680943	ERS1531564	22114_8#54	ERR2506371	ERP014705
MOS27	4157STDY6680944	ERS1531565	22114_8#55	ERR2506372	ERP014705
MOS28	4157STDY6680945	ERS1531566	22114_8#56	ERR2506373	ERP014705
MOS29	4157STDY6680946	ERS1531567	22114_8#57	ERR2506374	ERP014705
MOS30	4157STDY6680947	ERS1531568	22114_8#58	ERR2506375	ERP014705
MOS31	4157STDY6680948	ERS1531569	22114_8#59	ERR2506376	ERP014705
MOS32	4157STDY6680949	ERS1531570	22114_8#60	ERR2506377	ERP014705
MOS33	4157STDY6680950	ERS1531571	22114_8#61	ERR2506378	ERP014705
MOS34	4157STDY6680951	ERS1531572	22114_8#62	ERR2506379	ERP014705
MOS35	4157STDY6680952	ERS1531573	22114_8#63	ERR2506380	ERP014705
MOS36	4157STDY6680953	ERS1531574	22114_8#64	ERR2506381	ERP014705
MOS38	4157STDY6680955	ERS1531576	22114_8#65	ERR2506382	ERP014705
MOS39	4157STDY6680956	ERS1531577	22114_8#66	ERR2506383	ERP014705
MOS40	4157STDY6680957	ERS1531578	22114_8#67	ERR2506384	ERP014705
MOS41	4157STDY6680958	ERS1531579	22114_8#68	ERR2506385	ERP014705
MOS42	4157STDY6680959	ERS1531580	22114_8#69	ERR2506386	ERP014705
MOS43	4157STDY6680960	ERS1531581	22114_8#70	ERR2506387	ERP014705
MOS44	4157STDY6680961	ERS1531582	22114_8#71	ERR2506388	ERP014705
MOS46	4157STDY6680963	ERS1531584	22114_8#72	ERR2506389	ERP014705
MOS47	4157STDY6680964	ERS1531585	22114_8#73	ERR2506390	ERP014705
MOS48	4157STDY6680965	ERS1531586	22114_8#74	ERR2506391	ERP014705
MOS49	4157STDY6680966	ERS1531587	22114_8#75	ERR2506392	ERP014705
MOS50	4157STDY6680967	ERS1531588	22114_8#76	ERR2506393	ERP014705
MOS51	4157STDY6680968	ERS1531589	22114_8#77	ERR2506394	ERP014705
MOS52	4157STDY6680969	ERS1531590	22114_8#78	ERR2506395	ERP014705
MOS53	4157STDY6680970	ERS1531591	22114_8#79	ERR2506396	ERP014705
MOS54	4157STDY6680971	ERS1531592	22114_8#80	ERR2506397	ERP014705
MOS55	4157STDY6680972	ERS1531593	22114_8#81	ERR2506398	ERP014705
MOS56	4157STDY6680973	ERS1531594	22114_8#82	ERR2506399	ERP014705
MOS57	4157STDY6680974	ERS1531595	22114_8#83	ERR2506400	ERP014705
MOS58	4157STDY6680975	ERS1531596	22114_8#84	ERR2506401	ERP014705
MOS59	4157STDY6680976	ERS1531597	22114_8#85	ERR2506402	ERP014705
MOS60	4157STDY6680977	ERS1531598	22114_8#86	ERR2506403	ERP014705
MOS61	4157STDY6680978	ERS1531599	22114_8#87	ERR2506404	ERP014705
MOS62	4157STDY6680979	ERS1531600	22114_8#88	ERR2506405	ERP014705
MOS63	4157STDY6680980	ERS1531601	22114_8#89	ERR2506406	ERP014705
MOS64	4157STDY6680981	ERS1531602	22114_8#90	ERR2506407	ERP014705
MOS65	4157STDY6680982	ERS1531603	22114_8#91	ERR2506408	ERP014705
MOS66	4157STDY6680983	ERS1531604	22114_8#92	ERR2506409	ERP014705
MOS68	4157STDY6680986	ERS1531606	22114_8#93	ERR2506410	ERP014705
MOS69	4157STDY6680987	ERS1531607	22114_8#94	ERR2506411	ERP014705
MOS70	4157STDY6680988	ERS1531608	22114_8#95	ERR2506412	ERP014705
MOS71	4157STDY6680989	ERS1531609	22114_8#96	ERR2506413	ERP014705
MOS72	4157STDY6680990	ERS1531610	22114_8#97	ERR2506414	ERP014705
MOS73	4157STDY6680991	ERS1531611	22114_8#98	ERR2506415	ERP014705
MOS74	4157STDY6680992	ERS1531612	22114_8#99	ERR2506416	ERP014705
MOS75	4157STDY6680993	ERS1531613	22114_8#100	ERR2506417	ERP014705
MOS76	4157STDY6680994	ERS1531614	22114_8#101	ERR2506418	ERP014705
MOS77	4157STDY6680995	ERS1531615	22114_8#102	ERR2506419	ERP014705
MOS78	4157STDY6680996	ERS1531616	22114_8#103	ERR2506420	ERP014705
MOS79	4157STDY6680997	ERS1531617	22114_8#104	ERR2506421	ERP014705
MOS80	4157STDY6680998	ERS1531618	22114_8#105	ERR2506422	ERP014705
MOS81	4157STDY6680999	ERS1531619	22114_8#106	ERR2506423	ERP014705
MOS82	4157STDY6681000	ERS1531620	22114_8#107	ERR2506424	ERP014705
MOS83	4157STDY6681001	ERS1531621	22114_8#108	ERR2506425	ERP014705
MOS84	4157STDY6681002	ERS1531622	22114_8#109	ERR2506426	ERP014705
MOS85	4157STDY6681003	ERS1531623	22114_8#110	ERR2506427	ERP014705
MOS86	4157STDY6681004	ERS1531624	22114_8#111	ERR2506428	ERP014705
MOS87	4157STDY6681005	ERS1531625	22114_8#112	ERR2506429	ERP014705
MOS88	4157STDY6681006	ERS1531626	22114_8#113	ERR2506430	ERP014705
MOS89	4157STDY6681007	ERS1531627	22114_8#114	ERR2506431	ERP014705
MOS90	4157STDY6681008	ERS1531628	22114_8#115	ERR2506432	ERP014705
MOS91	4157STDY6681009	ERS1531629	22114_8#116	ERR2506433	ERP014705
MOS92	4157STDY6681010	ERS1531630	22114_8#117	ERR2506434	ERP014705
MOS93	4157STDY6681011	ERS1531631	22114_8#118	ERR2506435	ERP014705
MOS94	4157STDY6681012	ERS1531632	22114_8#119	ERR2506436	ERP014705
MOS95	4157STDY6681013	ERS1531633	22114_8#120	ERR2506437	ERP014705
MOS96	4157STDY6681014	ERS1531634	22114_8#121	ERR2506438	ERP014705
MOS97	4157STDY6681015	ERS1531635	22114_8#122	ERR2506439	ERP014705
MOS98	4157STDY6681016	ERS1531636	22114_8#123	ERR2506440	ERP014705
MOS99	4157STDY6681017	ERS1531637	22114_8#124	ERR2506441	ERP014705
MOS100	4157STDY6681018	ERS1531638	22114_8#125	ERR2506442	ERP014705
MOS101	4157STDY6681019	ERS1531639	22114_8#126	ERR2506443	ERP014705
MOS102	4157STDY6681020	ERS1531640	22114_8#127	ERR2506444	ERP014705
MOS103	4157STDY6681021	ERS1531641	22114_8#128	ERR2506445	ERP014705
MOS104	4157STDY6681022	ERS1531642	22114_8#129	ERR2506446	ERP014705
MOS105	4157STDY6681023	ERS1531643	22114_8#130	ERR2506447	ERP014705
MOS106	4157STDY6681024	ERS1531644	22114_8#131	ERR2506448	ERP014705
MOS107	4157STDY6681025	ERS1531645	22114_8#132	ERR2506449	ERP014705
MOS108	4157STDY6681026	ERS1531646	22114_8#133	ERR2506450	ERP014705
MOS109	4157STDY6681027	ERS1531647	22114_8#134	ERR2506451	ERP014705
MOS110	4157STDY6681028	ERS1531648	22114_8#135	ERR2506452	ERP014705
MOS111	4157STDY6681029	ERS1531649	22114_8#136	ERR2506453	ERP014705
MOS112	4157STDY6681030	ERS1531650	22114_8#137	ERR2506454	ERP014705
MOS113	4157STDY6681031	ERS1531651	22114_8#138	ERR2506455	ERP014705
MOS114	4157STDY6681032	ERS1531652	22114_8#139	ERR2506456	ERP014705
MOS115	4157STDY6681033	ERS1531653	22114_8#140	ERR2506457	ERP014705
MOS116	4157STDY6681034	ERS1531654	22114_8#141	ERR2506458	ERP014705
MOS117	4157STDY6681035	ERS1531655	22114_8#142	ERR2506459	ERP014705
MOS118	4157STDY6681036	ERS1531656	22114_8#143	ERR2506460	ERP014705
MOS119	4157STDY6681037	ERS1531659	22114_8#144	ERR2506461	ERP014705
MOS120	4157STDY6681038	ERS1531661	22114_8#145	ERR2506462	ERP014705
MOS121	4157STDY6681039	ERS1531663	22114_8#146	ERR2506463	ERP014705
MOS122	4157STDY6681040	ERS1531666	22114_8#147	ERR2506464	ERP014705
MOS123	4157STDY6681041	ERS1531668	22114_8#148	ERR2506465	ERP014705
MOS124	4157STDY6681042	ERS1531671	22114_8#149	ERR2506466	ERP014705
MOS125	4157STDY6681043	ERS1531673	22114_8#150	ERR2506467	ERP014705
MOS126	4157STDY6681044	ERS1531675	22114_8#151	ERR2506468	ERP014705
MOS127	4157STDY6681045	ERS1531677	22114_8#152	ERR2506469	ERP014705
MOS128	4157STDY6681046	ERS1531679	22114_8#153	ERR2506470	ERP014705
MOS129	4157STDY6681047	ERS1531681	22114_8#154	ERR2506471	ERP014705
MOS130	4157STDY6681048	ERS1531683	22114_8#155	ERR2506472	ERP014705
MOS131	4157STDY6681049	ERS1531685	22114_8#156	ERR2506473	ERP014705
MOS132	4157STDY6681050	ERS1531686	22114_8#157	ERR2506474	ERP014705
MOS133	4157STDY6681051	ERS1531688	22114_8#158	ERR2506475	ERP014705
MOS134	4157STDY6681052	ERS1531690	22114_8#159	ERR2506476	ERP014705
MOS135	4157STDY6681053	ERS1531692	22114_8#160	ERR2506477	ERP014705
MOS136	4157STDY6681054	ERS1531694	22114_8#161	ERR2506478	ERP014705
MOS137	4157STDY6681055	ERS1531696	22114_8#162	ERR2506479	ERP014705
MOS138	4157STDY6681056	ERS1531698	22114_8#163	ERR2506480	ERP014705
MOS139	4157STDY6681057	ERS1531715	22114_8#164	ERR2506481	ERP014705
MOS140	4157STDY6681058	ERS1531718	22114_8#165	ERR2506482	ERP014705
MOS141	4157STDY6681059	ERS1531719	22114_8#166	ERR2506483	ERP014705
MOS142	4157STDY6681060	ERS1531721	22114_8#167	ERR2506484	ERP014705
MOS143	4157STDY6681061	ERS1531723	22114_8#168	ERR2506485	ERP014705
MOS144	4157STDY6681062	ERS1531725	22114_8#169	ERR2506486	ERP014705
MOS145	4157STDY6681063	ERS1531727	22114_8#170	ERR2506487	ERP014705
MOS146	4157STDY6681064	ERS1531730	22114_8#171	ERR2506488	ERP014705
MOS147	4157STDY6681065	ERS1531732	22114_8#172	ERR2506489	ERP014705
MOS148	4157STDY6681066	ERS1531734	22114_8#173	ERR2506490	ERP014705
MOS149	4157STDY6681067	ERS1531736	22114_8#174	ERR2506491	ERP014705
MOS150	4157STDY6681068	ERS1531738	22114_8#175	ERR2506492	ERP014705
MOS151	4157STDY6681069	ERS1531740	22114_8#176	ERR2506493	ERP014705
MOS152	4157STDY6681070	ERS1531741	22114_8#177	ERR2506494	ERP014705
MOS153	4157STDY6681071	ERS1531744	22114_8#178	ERR2506495	ERP014705
MOS154	4157STDY6681072	ERS1531746	22114_8#179	ERR2506496	ERP014705
MOS155	4157STDY6681073	ERS1531747	22114_8#180	ERR2506497	ERP014705
MOS156	4157STDY6681074	ERS1531750	22114_8#181	ERR2506498	ERP014705
MOS157	4157STDY6681075	ERS1531752	22114_8#182	ERR2506499	ERP014705
MOS158	4157STDY6681076	ERS1531754	22114_8#183	ERR2506500	ERP014705
MOS159	4157STDY6681077	ERS1531756	22114_8#184	ERR2506501	ERP014705
MOS160	4157STDY6681078	ERS1531758	22114_8#185	ERR2506502	ERP014705
MOS161	4157STDY6681079	ERS1531761	22114_8#186	ERR2506503	ERP014705
MOS162	4157STDY6681080	ERS1531764	22114_8#187	ERR2506504	ERP014705
MOS163	4157STDY6681082	ERS1531657	22114_8#188	ERR2506505	ERP014705
MOS164	4157STDY6681083	ERS1531658	22139_5#1	ERR2525215	ERP014705
MOS165	4157STDY6681084	ERS1531660	22139_5#2	ERR2525216	ERP014705
MOS166	4157STDY6681085	ERS1531662	22139_5#3	ERR2525217	ERP014705
MOS167	4157STDY6681086	ERS1531664	22139_5#4	ERR2525218	ERP014705
MOS168	4157STDY6681087	ERS1531665	22139_5#5	ERR2525219	ERP014705
MOS169	4157STDY6681088	ERS1531667	22139_5#6	ERR2525220	ERP014705
MOS170	4157STDY6681089	ERS1531669	22139_5#7	ERR2525221	ERP014705
MOS171	4157STDY6681090	ERS1531670	22139_5#8	ERR2525222	ERP014705
MOS172	4157STDY6681091	ERS1531672	22139_5#9	ERR2525223	ERP014705
MOS173	4157STDY6681092	ERS1531674	22139_5#10	ERR2525224	ERP014705
MOS174	4157STDY6681093	ERS1531676	22139_5#11	ERR2525225	ERP014705
MOS175	4157STDY6681094	ERS1531678	22139_5#12	ERR2525226	ERP014705
MOS176	4157STDY6681095	ERS1531680	22139_5#13	ERR2525227	ERP014705
MOS177	4157STDY6681096	ERS1531682	22139_5#14	ERR2525228	ERP014705
MOS178	4157STDY6681097	ERS1531684	22139_5#15	ERR2525229	ERP014705
MOS179	4157STDY6681098	ERS1531687	22139_5#16	ERR2525230	ERP014705
MOS180	4157STDY6681099	ERS1531689	22139_5#17	ERR2525231	ERP014705
MOS181	4157STDY6681100	ERS1531691	22139_5#18	ERR2525232	ERP014705
MOS182	4157STDY6681101	ERS1531693	22139_5#19	ERR2525233	ERP014705
MOS183	4157STDY6681102	ERS1531695	22139_5#20	ERR2525234	ERP014705
MOS184	4157STDY6681103	ERS1531697	22139_5#21	ERR2525235	ERP014705
MOS185	4157STDY6681104	ERS1531699	22139_5#22	ERR2525236	ERP014705
MOS186	4157STDY6681105	ERS1531716	22139_5#23	ERR2525237	ERP014705
MOS187	4157STDY6681106	ERS1531717	22139_5#24	ERR2525238	ERP014705
MOS188	4157STDY6681107	ERS1531720	22139_5#25	ERR2525239	ERP014705
MOS189	4157STDY6681108	ERS1531722	22139_5#26	ERR2525240	ERP014705
MOS190	4157STDY6681109	ERS1531724	22139_5#27	ERR2525241	ERP014705
MOS191	4157STDY6681110	ERS1531726	22139_5#28	ERR2525242	ERP014705
MOS192	4157STDY6681111	ERS1531728	22139_5#29	ERR2525243	ERP014705
MOS193	4157STDY6681112	ERS1531729	22139_5#30	ERR2525244	ERP014705
MOS194	4157STDY6681113	ERS1531731	22139_5#31	ERR2525245	ERP014705
MOS195	4157STDY6681114	ERS1531733	22139_5#32	ERR2525246	ERP014705
MOS196	4157STDY6681115	ERS1531735	22139_5#33	ERR2525247	ERP014705
MOS197	4157STDY6681116	ERS1531737	22139_5#34	ERR2525248	ERP014705
MOS198	4157STDY6681117	ERS1531739	22139_5#35	ERR2525249	ERP014705
MOS199	4157STDY6681118	ERS1531742	22139_5#36	ERR2525250	ERP014705
MOS200	4157STDY6681119	ERS1531743	22139_5#37	ERR2525251	ERP014705
MOS201	4157STDY6681120	ERS1531745	22139_5#38	ERR2525252	ERP014705
MOS202	4157STDY6681121	ERS1531748	22139_5#39	ERR2525253	ERP014705
MOS203	4157STDY6681122	ERS1531749	22139_5#40	ERR2525254	ERP014705
MOS204	4157STDY6681123	ERS1531751	22139_5#41	ERR2525255	ERP014705
MOS205	4157STDY6681124	ERS1531753	22139_5#42	ERR2525256	ERP014705
MOS206	4157STDY6681125	ERS1531755	22139_5#43	ERR2525257	ERP014705
MOS207	4157STDY6681126	ERS1531757	22139_5#44	ERR2525258	ERP014705
MOS208	4157STDY6681127	ERS1531759	22139_5#45	ERR2525259	ERP014705
MOS209	4157STDY6681128	ERS1531760	22139_5#46	ERR2525260	ERP014705
MOS210	4157STDY6681129	ERS1531762	22139_5#47	ERR2525261	ERP014705
MOS211	4157STDY6681130	ERS1531763	22139_5#48	ERR2525262	ERP014705
MOS212	4157STDY6681131	ERS1531765	22139_5#49	ERR2525263	ERP014705
MOS213	4157STDY6681132	ERS1531766	22139_5#50	ERR2525264	ERP014705
MOS214	4157STDY6681133	ERS1531767	22139_5#51	ERR2525265	ERP014705
MOS215	4157STDY6681134	ERS1531768	22139_5#52	ERR2525266	ERP014705
MOS216	4157STDY6681135	ERS1531769	22139_5#53	ERR2525267	ERP014705
MOS217	4157STDY6681136	ERS1531770	22139_5#54	ERR2525268	ERP014705
MOS218	4157STDY6681137	ERS1531771	22139_5#55	ERR2525269	ERP014705
MOS219	4157STDY6681138	ERS1531772	22139_5#56	ERR2525270	ERP014705
MOS220	4157STDY6681139	ERS1531773	22139_5#57	ERR2525271	ERP014705
MOS221	4157STDY6681140	ERS1531774	22139_5#58	ERR2525272	ERP014705
MOS222	4157STDY6681141	ERS1531775	22139_5#59	ERR2525273	ERP014705
MOS223	4157STDY6681142	ERS1531776	22139_5#60	ERR2525274	ERP014705
MOS224	4157STDY6681143	ERS1531777	22139_5#61	ERR2525275	ERP014705
MOS225	4157STDY6681144	ERS1531778	22139_5#62	ERR2525276	ERP014705
MOS226	4157STDY6681145	ERS1531779	22139_5#63	ERR2525277	ERP014705
MOS227	4157STDY6681146	ERS1531780	22139_5#64	ERR2525278	ERP014705
MOS228	4157STDY6681147	ERS1531781	22139_5#65	ERR2525279	ERP014705
MOS229	4157STDY6681148	ERS1531782	22139_5#66	ERR2525280	ERP014705
MOS230	4157STDY6681149	ERS1531783	22139_5#67	ERR2525281	ERP014705
MOS231	4157STDY6681150	ERS1531784	22139_5#68	ERR2525282	ERP014705
MOS232	4157STDY6681151	ERS1531785	22139_5#69	ERR2525283	ERP014705
MOS233	4157STDY6681152	ERS1531786	22139_5#70	ERR2525284	ERP014705
MOS234	4157STDY6681153	ERS1531787	22139_5#71	ERR2525285	ERP014705
MOS235	4157STDY6681154	ERS1531788	22139_5#72	ERR2525286	ERP014705
MOS236	4157STDY6681155	ERS1531789	22139_5#73	ERR2525287	ERP014705
MOS237	4157STDY6681156	ERS1531790	22139_5#74	ERR2525288	ERP014705
MOS238	4157STDY6681157	ERS1531791	22139_5#75	ERR2525289	ERP014705
MOS239	4157STDY6681158	ERS1531792	22139_5#76	ERR2525290	ERP014705
MOS240	4157STDY6681159	ERS1531793	22139_5#77	ERR2525291	ERP014705
MOS241	4157STDY6681160	ERS1531794	22139_5#78	ERR2525292	ERP014705
MOS242	4157STDY6681161	ERS1531795	22139_5#79	ERR2525293	ERP014705
MOS243	4157STDY6681162	ERS1531796	22139_5#80	ERR2525294	ERP014705
MOS244	4157STDY6681163	ERS1531797	22139_5#81	ERR2525295	ERP014705
MOS245	4157STDY6681164	ERS1531798	22139_5#82	ERR2525296	ERP014705
MOS246	4157STDY6681165	ERS1531799	22139_5#83	ERR2525297	ERP014705
MOS247	4157STDY6681166	ERS1531800	22139_5#84	ERR2525298	ERP014705
MOS248	4157STDY6681167	ERS1531801	22139_5#85	ERR2525299	ERP014705
MOS249	4157STDY6681168	ERS1531802	22139_5#86	ERR2525300	ERP014705
MOS250	4157STDY6681169	ERS1531803	22139_5#87	ERR2525301	ERP014705
MOS251	4157STDY6681170	ERS1531804	22139_5#88	ERR2525302	ERP014705
MOS252	4157STDY6681171	ERS1531805	22139_5#89	ERR2525303	ERP014705
MOS253	4157STDY6681172	ERS1531806	22139_5#90	ERR2525304	ERP014705
MOS254	4157STDY6681173	ERS1531807	22139_5#91	ERR2525305	ERP014705
MOS255	4157STDY6681174	ERS1531808	22139_5#92	ERR2525306	ERP014705
MOS256	4157STDY6681175	ERS1531809	22139_5#93	ERR2525307	ERP014705
MOS257	4157STDY6681176	ERS1531810	22139_5#94	ERR2525308	ERP014705
MOS258	4157STDY6681178	ERS1531811	22139_5#95	ERR2525309	ERP014705
MOS259	4157STDY6681179	ERS1531812	22139_5#96	ERR2525310	ERP014705
MOS260	4157STDY6681180	ERS1531813	22139_5#97	ERR2525311	ERP014705
MOS261	4157STDY6681181	ERS1531814	22139_5#98	ERR2525312	ERP014705
MOS262	4157STDY6681182	ERS1531815	22139_5#99	ERR2525313	ERP014705
MOS263	4157STDY6681183	ERS1531816	22139_5#100	ERR2525314	ERP014705
MOS264	4157STDY6681184	ERS1531817	22139_5#101	ERR2525315	ERP014705
MOS265	4157STDY6681185	ERS1531818	22139_5#102	ERR2525316	ERP014705
MOS266	4157STDY6681186	ERS1531819	22139_5#103	ERR2525317	ERP014705
MOS267	4157STDY6681187	ERS1531820	22139_5#104	ERR2525318	ERP014705
MOS268	4157STDY6681188	ERS1531821	22139_5#105	ERR2525319	ERP014705
MOS269	4157STDY6681189	ERS1531822	22139_5#106	ERR2525320	ERP014705
MOS270	4157STDY6681190	ERS1531823	22139_5#107	ERR2525321	ERP014705
MOS271	4157STDY6681191	ERS1531824	22139_5#108	ERR2525322	ERP014705
MOS272	4157STDY6681192	ERS1531825	22139_5#109	ERR2525323	ERP014705
MOS273	4157STDY6681193	ERS1531826	22139_5#110	ERR2525324	ERP014705
MOS274	4157STDY6681194	ERS1531827	22139_5#111	ERR2525325	ERP014705
MOS275	4157STDY6681195	ERS1531828	22139_5#112	ERR2525326	ERP014705
MOS276	4157STDY6681196	ERS1531829	22139_5#113	ERR2525327	ERP014705
MOS277	4157STDY6681197	ERS1531830	22139_5#114	ERR2525328	ERP014705
MOS278	4157STDY6681198	ERS1531831	22139_5#115	ERR2525329	ERP014705
MOS279	4157STDY6681199	ERS1531832	22139_5#116	ERR2525330	ERP014705
MOS280	4157STDY6681200	ERS1531833	22139_5#117	ERR2525331	ERP014705
MOS281	4157STDY6681201	ERS1531834	22139_5#118	ERR2525332	ERP014705
MOS282	4157STDY6681202	ERS1531835	22139_5#119	ERR2525333	ERP014705
MOS283	4157STDY6681203	ERS1531836	22139_5#120	ERR2525334	ERP014705
MOS284	4157STDY6681204	ERS1531837	22139_5#121	ERR2525335	ERP014705
MOS285	4157STDY6681205	ERS1531838	22139_5#122	ERR2525336	ERP014705
MOS286	4157STDY6681206	ERS1531839	22139_5#123	ERR2525337	ERP014705
MOS287	4157STDY6681207	ERS1531840	22139_5#124	ERR2525338	ERP014705
MOS288	4157STDY6681208	ERS1531841	22139_5#125	ERR2525339	ERP014705
MOS289	4157STDY6681209	ERS1531842	22139_5#126	ERR2525340	ERP014705
MOS290	4157STDY6681210	ERS1531843	22139_5#127	ERR2525341	ERP014705
MOS291	4157STDY6681211	ERS1531844	22139_5#128	ERR2525342	ERP014705
MOS292	4157STDY6681212	ERS1531845	22139_5#129	ERR2525343	ERP014705
MOS293	4157STDY6681213	ERS1531846	22139_5#130	ERR2525344	ERP014705
MOS294	4157STDY6681214	ERS1531847	22139_5#131	ERR2525345	ERP014705
MOS295	4157STDY6681215	ERS1531848	22139_5#132	ERR2525346	ERP014705
MOS296	4157STDY6681216	ERS1531849	22139_5#133	ERR2525347	ERP014705
MOS297	4157STDY6681217	ERS1531850	22139_5#134	ERR2525348	ERP014705
MOS298	4157STDY6681218	ERS1531851	22139_5#135	ERR2525349	ERP014705
MOS299	4157STDY6681219	ERS1531852	22139_5#136	ERR2525350	ERP014705
MOS300	4157STDY6681220	ERS1531853	22139_5#137	ERR2525351	ERP014705
MOS301	4157STDY6681221	ERS1531854	22139_5#138	ERR2525352	ERP014705
MOS302	4157STDY6681222	ERS1531855	22139_5#139	ERR2525353	ERP014705
MOS303	4157STDY6681223	ERS1531856	22139_5#140	ERR2525354	ERP014705
MOS304	4157STDY6681224	ERS1531857	22139_5#141	ERR2525355	ERP014705
MOS305	4157STDY6681225	ERS1531858	22139_5#142	ERR2525356	ERP014705
MOS306	4157STDY6681226	ERS1531859	22139_5#143	ERR2525357	ERP014705
MOS307	4157STDY6681227	ERS1531860	22139_5#144	ERR2525358	ERP014705
MOS308	4157STDY6681228	ERS1531861	22139_5#145	ERR2525359	ERP014705
MOS309	4157STDY6681229	ERS1531862	22139_5#146	ERR2525360	ERP014705
MOS310	4157STDY6681230	ERS1531863	22139_5#147	ERR2525361	ERP014705
MOS311	4157STDY6681231	ERS1531864	22139_5#148	ERR2525362	ERP014705
MOS312	4157STDY6681232	ERS1531865	22139_5#149	ERR2525363	ERP014705
MOS313	4157STDY6681233	ERS1531866	22139_5#150	ERR2525364	ERP014705
MOS314	4157STDY6681234	ERS1531867	22139_5#151	ERR2525365	ERP014705
MOS315	4157STDY6681235	ERS1531868	22139_5#152	ERR2525366	ERP014705
MOS316	4157STDY6681236	ERS1531869	22139_5#153	ERR2525367	ERP014705
MOS317	4157STDY6681237	ERS1531870	22139_5#154	ERR2525368	ERP014705
MOS318	4157STDY6681238	ERS1531871	22139_5#155	ERR2525369	ERP014705
MOS319	4157STDY6681239	ERS1531872	22139_5#156	ERR2525370	ERP014705
MOS320	4157STDY6681240	ERS1531873	22139_5#157	ERR2525371	ERP014705
MOS321	4157STDY6681241	ERS1531874	22139_5#158	ERR2525372	ERP014705
MOS322	4157STDY6681242	ERS1531875	22139_5#159	ERR2525373	ERP014705
MOS323	4157STDY6681243	ERS1531876	22139_5#160	ERR2525374	ERP014705
MOS324	4157STDY6681244	ERS1531877	22139_5#161	ERR2525375	ERP014705
MOS325	4157STDY6681245	ERS1531878	22139_5#162	ERR2525376	ERP014705
MOS326	4157STDY6681246	ERS1531879	22139_5#163	ERR2525377	ERP014705
MOS327	4157STDY6681247	ERS1531880	22139_5#164	ERR2525378	ERP014705
MOS328	4157STDY6681248	ERS1531881	22139_5#165	ERR2525379	ERP014705
MOS329	4157STDY6681249	ERS1531882	22139_5#166	ERR2525380	ERP014705
MOS330	4157STDY6681250	ERS1531883	22139_5#167	ERR2525381	ERP014705
MOS331	4157STDY6681251	ERS1531884	22139_5#168	ERR2525382	ERP014705
MOS332	4157STDY6681252	ERS1531885	22139_5#169	ERR2525383	ERP014705
MOS333	4157STDY6681253	ERS1531886	22139_5#170	ERR2525384	ERP014705
MOS334	4157STDY6681254	ERS1531887	22139_5#171	ERR2525385	ERP014705
MOS335	4157STDY6681255	ERS1531888	22139_5#172	ERR2525386	ERP014705
MOS336	4157STDY6681256	ERS1531889	22139_5#173	ERR2525387	ERP014705
MOS337	4157STDY6681257	ERS1531890	22139_5#174	ERR2525388	ERP014705
MOS338	4157STDY6681258	ERS1531891	22139_5#175	ERR2525389	ERP014705
MOS339	4157STDY6681259	ERS1531892	22139_5#176	ERR2525390	ERP014705
MOS340	4157STDY6681260	ERS1531893	22139_5#177	ERR2525391	ERP014705
MOS341	4157STDY6681261	ERS1531894	22139_5#178	ERR2525392	ERP014705
MOS342	4157STDY6681262	ERS1531895	22139_5#179	ERR2525393	ERP014705
MOS343	4157STDY6681263	ERS1531896	22139_5#180	ERR2525394	ERP014705
MOS344	4157STDY6681264	ERS1531897	22139_5#181	ERR2525395	ERP014705
MOS345	4157STDY6681265	ERS1531898	22139_5#182	ERR2525396	ERP014705
MOS346	4157STDY6681266	ERS1531899	22139_5#183	ERR2525397	ERP014705
MOS347	4157STDY6681267	ERS1531900	22139_5#184	ERR2525398	ERP014705
MOS348	4157STDY6681268	ERS1531901	22139_5#185	ERR2525399	ERP014705
MOS349	4157STDY6681269	ERS1531902	22139_5#186	ERR2525400	ERP014705
MOS350	4157STDY6681270	ERS1531903	22139_5#187	ERR2525401	ERP014705
MOS351	4157STDY6681271	ERS1531904	22139_5#188	ERR2525402	ERP014705
MOS352	4157STDY6681272	ERS1531905	22139_5#189	ERR2525403	ERP014705
MOS353	4157STDY6748251	ERS1580380	22276_6#1	ERR2533443	ERP014705
MOS354	4157STDY6748252	ERS1580381	22276_6#2	ERR2533444	ERP014705
MOS355	4157STDY6748253	ERS1580382	22276_6#3	ERR2533445	ERP014705
MOS356	4157STDY6748254	ERS1580383	22276_6#4	ERR2533446	ERP014705
MOS357	4157STDY6748255	ERS1580384	22276_6#5	ERR2533447	ERP014705
MOS358	4157STDY6748256	ERS1580385	22276_6#6	ERR2533448	ERP014705
MOS359	4157STDY6748257	ERS1580386	22276_6#7	ERR2533449	ERP014705
MOS360	4157STDY6748258	ERS1580387	22276_6#8	ERR2533450	ERP014705
MOS361	4157STDY6748259	ERS1580388	22276_6#9	ERR2533451	ERP014705
MOS362	4157STDY6748260	ERS1580389	22276_6#10	ERR2533452	ERP014705
MOS363	4157STDY6748261	ERS1580390	22276_6#11	ERR2533453	ERP014705
MOS364	4157STDY6748262	ERS1580391	22276_6#12	ERR2533454	ERP014705
MOS365	4157STDY6748263	ERS1580392	22276_6#13	ERR2533455	ERP014705
MOS366	4157STDY6748264	ERS1580393	22276_6#14	ERR2533456	ERP014705
MOS367	4157STDY6748265	ERS1580394	22276_6#15	ERR2533457	ERP014705
MOS368	4157STDY6748266	ERS1580395	22276_6#16	ERR2533458	ERP014705
MOS369	4157STDY6748267	ERS1580396	22276_6#17	ERR2533459	ERP014705
MOS370	4157STDY6748268	ERS1580397	22276_6#18	ERR2533460	ERP014705
MOS371	4157STDY6748269	ERS1580398	22276_6#19	ERR2533461	ERP014705
MOS372	4157STDY6748270	ERS1580399	22276_6#20	ERR2533462	ERP014705
MOS373	4157STDY6748271	ERS1580400	22276_6#21	ERR2533463	ERP014705
MOS374	4157STDY6748272	ERS1580401	22276_6#22	ERR2533464	ERP014705
MOS375	4157STDY6748273	ERS1580402	22276_6#23	ERR2533465	ERP014705
MOS376	4157STDY6748274	ERS1580403	22276_6#24	ERR2533466	ERP014705
MOS377	4157STDY6748275	ERS1580404	22276_6#25	ERR2533467	ERP014705
MOS378	4157STDY6748276	ERS1580405	22276_6#26	ERR2533468	ERP014705
MOS379	4157STDY6748277	ERS1580406	22276_6#27	ERR2533469	ERP014705
MOS380	4157STDY6748278	ERS1580407	22276_6#28	ERR2533470	ERP014705
MOS381	4157STDY6748279	ERS1580408	22276_6#29	ERR2533471	ERP014705
MOS382	4157STDY6748280	ERS1580409	22276_6#30	ERR2533472	ERP014705
MOS383	4157STDY6748281	ERS1580410	22276_6#31	ERR2533473	ERP014705
MOS384	4157STDY6748282	ERS1580411	22276_6#32	ERR2533474	ERP014705
MOS385	4157STDY6748283	ERS1580412	22276_6#33	ERR2533475	ERP014705
MOS386	4157STDY6748284	ERS1580413	22276_6#34	ERR2533476	ERP014705
MOS387	4157STDY6748285	ERS1580414	22276_6#35	ERR2533477	ERP014705
MOS388	4157STDY6748286	ERS1580415	22276_6#36	ERR2533478	ERP014705
MOS389	4157STDY6748287	ERS1580416	22276_6#37	ERR2533479	ERP014705
MOS390	4157STDY6748288	ERS1580417	22276_6#38	ERR2533480	ERP014705
MOS391	4157STDY6748289	ERS1580418	22276_6#39	ERR2533481	ERP014705
MOS392	4157STDY6748290	ERS1580419	22276_6#40	ERR2533482	ERP014705
MOS393	4157STDY6748291	ERS1580420	22276_6#41	ERR2533483	ERP014705
MOS394	4157STDY6748292	ERS1580421	22276_6#42	ERR2533484	ERP014705
MOS395	4157STDY6748293	ERS1580422	22276_6#43	ERR2533485	ERP014705
MOS396	4157STDY6748294	ERS1580423	22276_6#44	ERR2533486	ERP014705
MOS397	4157STDY6748295	ERS1580424	22276_6#45	ERR2533487	ERP014705
MOS398	4157STDY6748296	ERS1580425	22276_6#46	ERR2533488	ERP014705
MOS399	4157STDY6748297	ERS1580426	22276_6#47	ERR2533489	ERP014705
MOS400	4157STDY6748298	ERS1580427	22276_6#48	ERR2533490	ERP014705
MOS401	4157STDY6748299	ERS1580428	22276_6#49	ERR2533491	ERP014705
MOS402	4157STDY6748300	ERS1580429	22276_6#50	ERR2533492	ERP014705
MOS403	4157STDY6748301	ERS1580430	22276_6#51	ERR2533493	ERP014705
MOS404	4157STDY6748302	ERS1580431	22276_6#52	ERR2533494	ERP014705
MOS405	4157STDY6748303	ERS1580432	22276_6#53	ERR2533495	ERP014705
MOS406	4157STDY6748304	ERS1580433	22276_6#54	ERR2533496	ERP014705
MOS407	4157STDY6748305	ERS1580434	22276_6#55	ERR2533497	ERP014705
MOS408	4157STDY6748306	ERS1580435	22276_6#56	ERR2533498	ERP014705
MOS409	4157STDY6748307	ERS1580436	22276_6#57	ERR2533499	ERP014705
MOS410	4157STDY6748308	ERS1580437	22276_6#58	ERR2533500	ERP014705
MOS411	4157STDY6748309	ERS1580438	22276_6#59	ERR2533501	ERP014705
MOS412	4157STDY6748310	ERS1580439	22276_6#60	ERR2533502	ERP014705
MOS413	4157STDY6748311	ERS1580440	22276_6#61	ERR2533503	ERP014705
MOS414	4157STDY6748312	ERS1580441	22276_6#62	ERR2533504	ERP014705
MOS415	4157STDY6748313	ERS1580442	22276_6#63	ERR2533505	ERP014705
MOS416	4157STDY6748314	ERS1580443	22276_6#64	ERR2533506	ERP014705
MOS417	4157STDY6748315	ERS1580444	22276_6#65	ERR2533507	ERP014705
MOS418	4157STDY6748316	ERS1580445	22276_6#66	ERR2533508	ERP014705
MOS419	4157STDY6748317	ERS1580446	22276_6#67	ERR2533509	ERP014705
MOS420	4157STDY6748318	ERS1580447	22276_6#68	ERR2533510	ERP014705
MOS421	4157STDY6748319	ERS1580448	22276_6#69	ERR2533511	ERP014705
MOS422	4157STDY6748320	ERS1580449	22276_6#70	ERR2533512	ERP014705
MOS423	4157STDY6748321	ERS1580450	22276_6#71	ERR2533513	ERP014705
MOS424	4157STDY6748322	ERS1580451	22276_6#72	ERR2533514	ERP014705
MOS425	4157STDY6748323	ERS1580452	22276_6#73	ERR2533515	ERP014705
MOS426	4157STDY6748324	ERS1580453	22276_6#74	ERR2533516	ERP014705
MOS427	4157STDY6748325	ERS1580454	22276_6#75	ERR2533517	ERP014705
MOS428	4157STDY6748326	ERS1580455	22276_6#76	ERR2533518	ERP014705
MOS430	4157STDY6748328	ERS1580457	22276_6#78	ERR2533520	ERP014705
MOS431	4157STDY6748329	ERS1580458	22276_6#79	ERR2533521	ERP014705
MOS432	4157STDY6748330	ERS1580459	22276_6#80	ERR2533522	ERP014705
MOS433	4157STDY6748331	ERS1580460	22276_6#81	ERR2533523	ERP014705
MOS434	4157STDY6748332	ERS1580461	22276_6#82	ERR2533524	ERP014705
MOS435	4157STDY6748333	ERS1580462	22276_6#83	ERR2533525	ERP014705
MOS436	4157STDY6748334	ERS1580463	22276_6#84	ERR2533526	ERP014705
MOS437	4157STDY6748335	ERS1580464	22276_6#85	ERR2533527	ERP014705
MOS438	4157STDY6748336	ERS1580465	22276_6#86	ERR2533528	ERP014705
MOS439	4157STDY6748337	ERS1580466	22276_6#87	ERR2533529	ERP014705
MOS440	4157STDY6748338	ERS1580467	22276_6#88	ERR2533530	ERP014705
MOS441	4157STDY6748339	ERS1580468	22276_6#89	ERR2533531	ERP014705
MOS442	4157STDY6748340	ERS1580469	22276_6#90	ERR2533532	ERP014705
MOS443	4157STDY6748341	ERS1580470	22276_6#91	ERR2533533	ERP014705
MOS444	4157STDY6748342	ERS1580471	22276_6#92	ERR2533534	ERP014705
MOS445	4157STDY6748343	ERS1580472	22276_6#93	ERR2533535	ERP014705
MOS446	4157STDY6748344	ERS1580473	22276_6#94	ERR2533536	ERP014705
MOS447	4157STDY6748345	ERS1580474	22276_6#95	ERR2533537	ERP014705
MOS448	4157STDY6748347	ERS1580475	22276_6#96	ERR2533538	ERP014705
MOS449	4157STDY6748348	ERS1580476	22276_6#97	ERR2533539	ERP014705
MOS450	4157STDY6748349	ERS1580477	22276_6#98	ERR2533540	ERP014705
MOS451	4157STDY6748350	ERS1580478	22276_6#99	ERR2533541	ERP014705
MOS452	4157STDY6748351	ERS1580479	22276_6#100	ERR2533542	ERP014705
MOS453	4157STDY6748352	ERS1580480	22276_6#101	ERR2533543	ERP014705
MOS454	4157STDY6748353	ERS1580481	22276_6#102	ERR2533544	ERP014705
MOS455	4157STDY6748354	ERS1580482	22276_6#103	ERR2533545	ERP014705
MOS456	4157STDY6748355	ERS1580483	22276_6#104	ERR2533546	ERP014705
MOS457	4157STDY6748356	ERS1580484	22276_6#105	ERR2533547	ERP014705
MOS458	4157STDY6748357	ERS1580485	22276_6#106	ERR2533548	ERP014705
MOS459	4157STDY6748358	ERS1580486	22276_6#107	ERR2533549	ERP014705
MOS460	4157STDY6748359	ERS1580487	22276_6#108	ERR2533550	ERP014705
MOS461	4157STDY6748360	ERS1580488	22276_6#109	ERR2533551	ERP014705
MOS462	4157STDY6748361	ERS1580489	22276_6#110	ERR2533552	ERP014705
MOS463	4157STDY6748362	ERS1580497	22276_6#111	ERR2533553	ERP014705
MOS464	4157STDY6748363	ERS1580490	22276_6#112	ERR2533554	ERP014705
MOS465	4157STDY6748364	ERS1580491	22276_6#113	ERR2533555	ERP014705
MOS466	4157STDY6748365	ERS1580492	22276_6#114	ERR2533556	ERP014705
MOS467	4157STDY6748366	ERS1580493	22276_6#115	ERR2533557	ERP014705
MOS468	4157STDY6748367	ERS1580494	22276_6#116	ERR2533558	ERP014705
MOS469	4157STDY6748368	ERS1580495	22276_6#117	ERR2533559	ERP014705
MOS470	4157STDY6748369	ERS1580496	22276_6#118	ERR2533560	ERP014705
MOS471	4157STDY6748370	ERS1580498	22276_6#119	ERR2533561	ERP014705
MOS472	4157STDY6748371	ERS1580499	22276_6#120	ERR2533562	ERP014705
MOS473	4157STDY6748372	ERS1580500	22276_6#121	ERR2533563	ERP014705
MOS474	4157STDY6748373	ERS1580501	22276_6#122	ERR2533564	ERP014705
MOS475	4157STDY6748374	ERS1580502	22276_6#123	ERR2533565	ERP014705
MOS476	4157STDY6748375	ERS1580503	22276_6#124	ERR2533566	ERP014705
MOS477	4157STDY6748376	ERS1580504	22276_6#125	ERR2533567	ERP014705
MOS478	4157STDY6748377	ERS1580505	22276_6#126	ERR2533568	ERP014705
MOS479	4157STDY6748378	ERS1580506	22276_6#127	ERR2533569	ERP014705
MOS480	4157STDY6748379	ERS1580507	22276_6#128	ERR2533570	ERP014705
MOS481	4157STDY6748380	ERS1580508	22276_6#129	ERR2533571	ERP014705
MOS482	4157STDY6748381	ERS1580509	22276_6#130	ERR2533572	ERP014705
MOS483	4157STDY6748382	ERS1580510	22276_6#131	ERR2533573	ERP014705
MOS484	4157STDY6748383	ERS1580511	22276_6#132	ERR2533574	ERP014705
MOS485	4157STDY6748384	ERS1580512	22276_6#133	ERR2533575	ERP014705
MOS486	4157STDY6748385	ERS1580513	22276_6#134	ERR2533576	ERP014705
MOS487	4157STDY6748386	ERS1580514	22276_6#135	ERR2533577	ERP014705
MOS488	4157STDY6748387	ERS1580515	22276_6#136	ERR2533578	ERP014705
MOS489	4157STDY6748388	ERS1580516	22276_6#137	ERR2533579	ERP014705
MOS490	4157STDY6748389	ERS1580517	22276_6#138	ERR2533580	ERP014705
MOS491	4157STDY6748390	ERS1580518	22276_6#139	ERR2533581	ERP014705
MOS492	4157STDY6748391	ERS1580519	22276_6#140	ERR2533582	ERP014705
MOS493	4157STDY6748392	ERS1580520	22276_6#141	ERR2533583	ERP014705
MOS494	4157STDY6748393	ERS1580521	22276_6#142	ERR2533584	ERP014705
MOS495	4157STDY6748394	ERS1580522	22276_6#143	ERR2533585	ERP014705
MOS496	4157STDY6748395	ERS1580523	22276_6#144	ERR2533586	ERP014705
MOS497	4157STDY6748396	ERS1580524	22276_6#145	ERR2533587	ERP014705
MOS498	4157STDY6748397	ERS1580525	22276_6#146	ERR2533588	ERP014705
MOS499	4157STDY6748398	ERS1580526	22276_6#147	ERR2533589	ERP014705
MOS500	4157STDY6748399	ERS1580527	22276_6#148	ERR2533590	ERP014705
CF3	4157STDY6748590	ERS1580716	22276_7#145	ERR2533777	ERP014705
CF4	4157STDY6748591	ERS1580717	22276_7#146	ERR2533778	ERP014705
CF9	4157STDY6748592	ERS1580718	22276_7#147	ERR2533779	ERP014705
CF10	4157STDY6748593	ERS1580719	22276_7#148	ERR2533780	ERP014705
CF15	4157STDY6748594	ERS1580720	22276_7#149	ERR2533781	ERP014705
CF16	4157STDY6748595	ERS1580721	22276_7#150	ERR2533782	ERP014705
CF17	4157STDY6748596	ERS1580722	22276_7#151	ERR2533783	ERP014705
CF19	4157STDY6748597	ERS1580723	22276_7#152	ERR2533784	ERP014705
CF22	4157STDY6748598	ERS1580724	22276_7#153	ERR2533785	ERP014705
CF23	4157STDY6748599	ERS1580725	22276_7#154	ERR2533786	ERP014705
CF24	4157STDY6748600	ERS1580726	22276_7#155	ERR2533787	ERP014705
CF32	4157STDY6748601	ERS1580727	22276_7#156	ERR2533788	ERP014705
CF35	4157STDY6748602	ERS1580728	22276_7#157	ERR2533789	ERP014705
CF36	4157STDY6748603	ERS1580729	22276_7#158	ERR2533790	ERP014705
C2	4157STDY6748604	ERS1580730	22276_7#159	ERR2533791	ERP014705
C3	4157STDY6748605	ERS1580731	22276_7#160	ERR2533792	ERP014705
C18	4157STDY6748606	ERS1580732	22276_7#161	ERR2533793	ERP014705
C21	4157STDY6748607	ERS1580733	22276_7#162	ERR2533794	ERP014705
C22	4157STDY6748608	ERS1580734	22276_7#163	ERR2533795	ERP014705
C23	4157STDY6748609	ERS1580735	22276_7#164	ERR2533796	ERP014705
C24	4157STDY6748610	ERS1580736	22276_7#165	ERR2533797	ERP014705
C30	4157STDY6748611	ERS1580737	22276_7#166	ERR2533798	ERP014705
C40	4157STDY6748612	ERS1580738	22276_7#167	ERR2533799	ERP014705
C45	4157STDY6748613	ERS1580739	22276_7#168	ERR2533800	ERP014705
C46	4157STDY6748614	ERS1580740	22276_7#169	ERR2533801	ERP014705
C47	4157STDY6748615	ERS1580741	22276_7#170	ERR2533802	ERP014705
